# Supplementary material for: Integrated gut microbiota and metabolome signatures revealed by deep metagenomic sequencing in post-stroke cognitive impairment with type 2 diabetes
Source: Microbiol Spectr. 2026 May 26;14(7):e00244-26. doi: 10.1128/spectrum.00244-26 (PMC13340151; doi:10.1128/spectrum.00244-26)
Supplement: Supplemental tables — Tables S1 to S5. [file spectrum.00244-26-s0002.xlsx]

## Sheet: Table S1
Table S1. Relative abundance of bacterial species in gut microbiota
Species	Taxonomy	HC	HC	HC	HC	HC	HC	HC	HC	HC	HC	HC	HC	HC	HC	HC	HC	HC	HC	HC	HC	HC	HC	HC	HC	HC	HC	HC	HC	HC	PSCI	PSCI	PSCI	PSCI	PSCI	PSCI	PSCI	PSCI	PSCI	PSCI	PSCI	PSCI	PSCI	PSCI	PSCI	PSCI	PSCI	PSCI	PSCI
		H01	H02	H03	H04	H05	H06	H07	H08	H09	H10	H11	H12	H13	H14	H15	H16	H17	H18	H19	H20	H21	H22	H23	H24	H25	H26	H27	H28	H29	P01	P02	P03	P04	P05	P06	P07	P08	P09	P10	P11	P12	P13	P14	P15	P16	P17	P18	P19
SGB.310	d_Bacteria;p_Bacillota;c_Clostridia;o_Lachnospirales;f_Lachnospiraceae;g_Anaerobutyricum;s_Anaerobutyricum soehngenii	0.158032	1.2755	0.117863	0.120524	0.126906	0.0984015	0.0727908	1.17744	0.0697937	0.113472	0.0470876	0.115182	0.159979	0.111215	0.220034	1.37629	0.257918	0.0344657	0.14255	0.222996	0.0437924	0.557319	0.814306	0.21295	0.476557	0.46083	0.132308	0.18461	0.764685	0.442361	0.771985	0.0982802	0.114868	0.0954085	0.664215	0.10449	0.484451	0.0707258	0.0976136	0.582285	0.0795792	0.348476	0.243237	0.352628	0.183333	0.898064	0.0411207	0.135487
SGB.57	d_Bacteria;p_Bacillota;c_Clostridia;o_Oscillospirales;f_Ruminococcaceae;g_Faecalibacterium;s_Faecalibacterium prausnitzii_E	0.456759	0.319349	3.81398	0.764199	0.396529	0.130894	0.77178	0.0767473	0.058585	1.40581	0.14045	0.184146	1.0791	0.500071	0.610495	0.500359	0.182176	0.13359	0.269481	0.196687	0.273099	0.0363252	0.393762	0.462863	0.279217	0.689743	0.0238853	0.0904671	0.501374	3.74271	7.57199	1.37772	0.237552	0.124521	0.0120079	0.360962	10.6007	0.190619	0.0296573	2.32532	0.0255375	0.159287	0.751838	0.317269	0.163632	0.0336411	0.0299313	0.482857
SGB.190	d_Bacteria;p_Bacillota;c_Clostridia;o_Lachnospirales;f_Lachnospiraceae;g_Roseburia;s_Roseburia hominis	0.0552279	0.264391	0.0424645	0.176706	0.243713	0.140623	0.144719	0.23865	0.105869	0.0477577	0.0661869	1.4366	0.182115	0.0896437	0.29496	0.36146	0.105144	0.0249619	1.05635	0.105613	0.0301826	0.051088	0.0782459	0.609912	0.450245	0.603145	0.0440882	0.108679	1.30554	0.100056	0.0423085	0.0647264	0.0545378	0.967302	0.597097	0.131816	0.0570757	0.772736	0.201467	1.94614	0.0535026	0.953362	0.242269	0.312537	0.227021	1.03606	0.038161	0.281098
SGB.201	d_Bacteria;p_Bacillota;c_Clostridia;o_TANB77;f_CAG-508;g_CAG-269;s_CAG-269 sp001916005	0.0571314	0.0529243	0.0582658	0.0563943	0.105009	0.0623977	0.0460608	0.0500272	0.0746942	0.053263	0.0511943	0.23707	0.264469	0.0406711	0.0605465	0.0395885	0.0606966	0.0120438	0.0563057	0.0473602	0.0536431	0.0302685	0.420242	0.489812	0.0532128	0.0736211	0.0508535	0.0409998	0.689447	0.0882323	0.0243062	0.0378368	0.0255247	0.0501943	0.0481888	0.372519	0.0618684	1.3683	0.0788288	1.76557	0.0340186	0.0478433	0.0339582	0.0612493	0.0105513	0.0649241	0.0417108	0.0397809
SGB.107	d_Bacteria;p_Pseudomonadota;c_Gammaproteobacteria;o_Burkholderiales;f_Burkholderiaceae;g_Mesosutterella;s_Mesosutterella multiformis	0.0116727	0.00981748	0.00859604	0.0115555	1.65429	0.0190987	0.00842237	0.0081462	0.00966411	0.00520253	0.0114833	0.0176575	0.00978809	0.0123341	0.00744255	0.00662892	0.0107618	0.0124801	0.00736283	0.00739632	0.0154017	0.0335351	0.0179068	2.23419	0.00626821	2.33836	0.0137541	0.00664956	3.41326	0.0106381	0.0544059	0.00514008	0.0100311	4.0127	0.00507576	0.0149194	0.0116031	0.0167169	0.0126893	0.0116825	0.0132857	0.0120144	0.0343023	0.00811634	0.0581576	0.00662891	0.224729	0.00787634
SGB.199	d_Bacteria;p_Bacillota;c_Clostridia;o_Oscillospirales;f_CAG-272;g_UMGS902;s_UMGS902 sp003343845	0.0184963	0.017692	0.0241419	0.0276151	0.0374302	0.0391206	0.0165938	0.0194317	0.0128576	0.0150159	0.012372	0.447768	0.116297	0.0372709	0.0392184	0.024155	0.0175018	0.0699706	0.0109146	0.0152897	0.0301167	0.00840099	0.0637836	0.0503746	0.0260132	0.0534762	0.0260675	0.0101581	0.0757673	0.0607707	0.0112128	0.0120854	0.0418242	0.0196925	0.0154449	0.28983	0.0228003	0.0620059	0.0251894	1.29651	0.00858593	0.0211754	0.0125909	0.201772	0.035769	0.0128157	0.0146084	0.021506
SGB.336	d_Bacteria;p_Bacillota;c_Clostridia;o_TANB77;f_CAG-508;g_CALXVA01;s_CALXVA01 sp934121885	0.0562682	0.0518957	0.0615404	0.0689944	0.166363	0.0585464	0.0488456	0.0588226	0.0687231	0.0524815	0.0395498	0.333083	0.111838	0.0492281	0.0368557	0.0398066	0.0466074	0.00816821	0.0538257	0.0354938	0.0558821	0.0192146	4.29179	0.185959	0.0418495	0.0726305	0.0468067	0.0457073	0.213747	0.203757	0.0244591	0.03288	0.0313142	0.0472242	0.0432491	0.557657	0.0359574	1.34508	0.0773738	0.0526057	0.0418856	0.0528057	0.027694	0.122199	0.0155391	0.0469351	0.031547	0.0310044
SGB.313	d_Bacteria;p_Bacillota;c_Clostridia;o_Oscillospirales;f_Ruminococcaceae;g_YE71;s_YE71 sp000434695	0.0306301	0.0850789	0.084307	0.0825716	0.268204	0.147437	0.0603152	0.0987989	0.0178831	0.023607	0.0195501	0.12409	4.96821	0.0899352	0.0386542	0.0337355	0.0254587	0.014222	0.0366262	0.0280785	0.0326596	0.0154188	0.125723	13.5775	0.183909	0.0572036	0.0277979	0.0170643	0.0819781	0.160694	0.0156117	0.0283634	0.074661	0.0295391	0.0208599	0.0926081	0.0341302	0.0931497	0.0549384	0.209386	0.0140958	0.0312382	0.0475651	0.0388987	0.0660749	0.0329172	0.0257195	0.148538
SGB.120	d_Bacteria;p_Bacillota;c_Clostridia;o_Oscillospirales;f_Acutalibacteraceae;g_Eubacterium_R;s_Eubacterium_R sp000436835	0.0543652	0.0817675	0.0711136	0.0878527	1.23418	0.175524	0.0977429	0.0450481	0.0736762	0.373905	0.521103	0.108579	0.10304	0.303334	0.106189	6.43095	4.24669	0.119233	0.0976233	0.0722767	0.0324485	0.0345425	0.359364	0.182409	1.40128	1.08566	0.0465143	0.0697087	0.261721	0.953721	0.037333	0.0504196	0.265991	0.0828354	2.25319	0.0839065	0.0421557	1.1194	0.230659	0.101807	0.0532828	0.162118	0.0449985	0.721229	2.08201	0.0533108	0.0275181	1.8628
SGB.155	d_Bacteria;p_Bacillota;c_Clostridia;o_Oscillospirales;f_Oscillospiraceae;g_Oscillibacter;s_Oscillibacter segnis	2.11921	0.816962	0.691889	2.28665	0.166544	1.00172	0.653373	0.910162	0.103666	0.0434252	0.0912517	1.99602	1.31926	0.446053	0.32205	1.19381	0.0703262	0.0339573	0.0867147	0.197529	0.0493615	0.0377425	0.738799	1.19834	1.73603	0.191725	0.113534	0.0315704	1.68935	0.767903	0.181479	0.910117	1.03891	0.195373	0.0569786	1.33768	0.0752894	2.00783	1.92066	1.55613	0.0394585	0.508436	0.0542253	1.12594	2.17495	0.0464248	0.0272405	2.21108
SGB.79	d_Bacteria;p_Actinomycetota;c_Coriobacteriia;o_Coriobacteriales;f_Coriobacteriaceae;g_Collinsella;s_Collinsella sp958445065	0.0145201	0.258533	0.0270445	0.134857	0.0229448	0.0290768	0.281579	0.0104309	0.02081	0.251351	0.0505163	0.0876403	0.273655	0.573532	0.309574	0.0615394	0.010985	0.0466936	0.0225294	0.440098	0.0158702	0.316277	0.0232057	0.0982192	0.100005	0.529358	0.0125064	0.0397704	0.325232	0.434967	0.253041	3.07576	0.112864	0.111791	0.121348	0.112651	0.352235	0.212088	0.0211533	0.0641553	1.42461	3.82428	0.0361916	0.499443	0.364745	0.0143872	0.0114945	0.680025
SGB.344	d_Bacteria;p_Bacillota;c_Clostridia;o_Oscillospirales;f_Oscillospiraceae;g_CAG-170;s_CAG-170 sp900545925	0.0458816	0.0267055	0.120718	0.127913	0.0628389	0.0831108	0.0409923	0.0550911	0.0233226	0.022718	0.0246726	0.86685	0.181522	0.679927	0.0604881	0.0888176	0.0272445	0.0191962	0.0224005	0.0254444	0.0314984	0.0165826	2.06142	0.486451	0.1222	0.0947563	0.0338449	0.0205832	0.319676	1.05359	0.035303	0.0244271	1.82164	0.311136	0.0265172	0.441785	0.0175853	0.714619	0.0432161	0.464258	0.0166859	0.0354207	0.0565624	0.603252	1.1545	0.0286095	0.0194379	0.0684144
SGB.225	d_Bacteria;p_Verrucomicrobiota;c_Verrucomicrobiia;o_Verrucomicrobiales;f_Akkermansiaceae;g_Akkermansia;s_Akkermansia massiliensis	0.019025	0.0138468	0.0129629	0.061129	0.0382283	0.0316273	0.012478	0.0138514	0.0184448	0.0134032	0.0159054	0.127178	0.0149064	0.0155835	0.0174345	0.00947222	0.0130417	0.00950729	0.00873643	0.0214784	0.0232684	0.00435224	0.0274982	0.0135772	0.0234098	0.0327907	0.0988924	0.00904241	0.0552857	0.308218	0.00841627	0.00885694	0.015896	0.0241906	0.00936	0.0529382	0.0113266	0.0246501	0.0156888	0.0238522	0.0939077	0.0466559	2.21945	0.0742002	0.0143446	0.0167888	0.0153993	0.0119627
SGB.24	d_Bacteria;p_Bacillota;c_Clostridia;o_Christensenellales;f_Aristaeellaceae;g_UBA11524;s_UBA11524 sp000437595	0.082379	0.0693065	0.425704	2.55432	0.135259	0.365051	0.120559	0.0795025	0.108904	0.0340294	0.0326087	3.85584	6.87422	1.04209	0.122839	0.10926	0.082103	0.0360993	0.0667176	0.0964842	0.0972634	0.0793027	9.16589	8.37589	0.567029	0.263346	0.0780013	0.031088	2.31152	1.44708	0.0731692	0.108257	0.531753	0.0602343	0.054492	0.691619	0.0608309	23.6326	0.104325	7.2914	0.0627921	0.0762666	0.0575419	0.103315	0.075756	0.0772274	0.0750281	1.83475
SGB.318	d_Bacteria;p_Bacillota;c_Clostridia;o_Oscillospirales;f_Acutalibacteraceae;g_UBA737;s_UBA737 sp002431945	0.0307475	0.0502051	0.035547	0.0450637	0.0690646	0.0920866	0.0461624	0.0307191	0.0212333	0.0238898	0.0290444	0.158371	0.056304	4.69393	0.0386968	0.0609265	0.0268227	0.010379	0.0290588	0.039834	0.0338993	0.0199781	0.169507	0.1468	1.01202	0.0680027	0.0361696	0.0266753	0.115701	0.191392	0.0146454	0.0268839	0.070265	0.045366	0.0304167	0.160366	0.0206156	0.150104	0.0620308	0.0537187	0.0224849	0.0475269	0.0667729	0.232944	0.105667	0.0486994	0.0173249	0.0433221
SGB.103	d_Bacteria;p_Bacillota;c_Clostridia;o_Oscillospirales;f_Oscillospiraceae;g_CAG-170;s_CAG-170 sp937967235	0.322953	0.117435	0.582273	0.527448	0.253474	0.965135	0.22355	0.690846	0.0734548	0.0772434	0.0391326	1.79463	0.491026	0.628448	0.317357	0.414106	0.10949	0.0765657	0.134723	0.102326	0.127859	0.0617973	1.87811	0.760715	0.395509	0.323122	0.0819908	0.196496	0.758969	1.05533	0.135975	0.0829356	1.2492	4.33462	0.100073	0.718585	0.0647358	1.259	0.184852	0.848505	0.0705854	0.184279	0.248475	0.586629	0.757998	0.183058	0.081046	0.280768
SGB.278	d_Bacteria;p_Bacillota;c_Clostridia;o_TANB77;f_CAG-508;g_CAG-269;s_CAG-269 sp000437215	0.0584537	0.0570094	2.75888	0.0609395	0.175774	0.0575338	0.0700357	0.0616624	0.0583112	0.0480083	0.0579537	0.21108	0.0996879	0.0523228	0.0482857	0.0597879	0.0504638	0.0213827	0.0903134	0.0449308	0.0619101	0.0219802	0.186792	0.838007	0.0540187	0.105374	0.0528906	0.0427295	3.13714	0.350159	0.0277143	0.0432363	0.0364056	0.0503562	0.0522572	1.39921	0.0581152	0.586919	0.0743588	0.0705177	0.0463061	0.0501916	0.0330432	0.0874286	0.0140799	0.0627686	0.0395183	0.0781201
SGB.179	d_Bacteria;p_Bacillota;c_Clostridia;o_Oscillospirales;f_Oscillospiraceae;g_Scatomorpha;s_Scatomorpha intestinigallinarum	0.191235	0.0598287	0.065817	0.0688706	0.138494	0.0923594	0.0523852	0.0548571	0.0354145	0.0250418	0.0188028	0.160608	0.0956822	0.0816223	0.0887242	0.0757513	0.0493861	0.0285478	0.0721914	0.0321248	0.0659225	0.0350688	0.225429	0.111701	0.0557223	0.0734612	0.0464539	0.0357126	0.11064	0.157136	0.0275891	0.0412164	0.0770374	0.0414673	0.0304949	0.1235	0.0185703	0.232179	2.02574	0.0950897	0.0229407	0.0769364	0.111239	0.163776	0.0929275	0.0423597	0.0387542	0.074389
SGB.357	d_Bacteria;p_Bacillota;c_Negativicutes;o_Veillonellales;f_Megasphaeraceae;g_Caecibacter;s_Caecibacter hominis	0.0169807	0.0133311	0.0176111	0.0209765	0.0287404	0.0345922	0.0146018	0.0164405	0.0148739	0.0135582	0.0189832	0.0227876	0.0172273	0.0201796	0.0129958	0.0178161	0.0141951	0.0151602	0.011621	0.0132845	0.0210728	0.00687416	0.0242042	0.022781	0.0227575	0.0319114	0.0219326	0.0105338	1.25534	0.0137527	0.0101125	0.0120646	0.0147557	0.133991	0.0156954	0.0230049	0.0261937	0.0514239	0.025231	0.0194053	0.0257699	0.0161768	0.293695	0.0118511	0.0139078	0.0165033	0.015496	0.0138012
SGB.104	d_Bacteria;p_Actinomycetota;c_Coriobacteriia;o_Coriobacteriales;f_Atopobiaceae;g_Tractidigestivibacter;s_Tractidigestivibacter sp902834555	0.0123246	0.0206694	0.0141546	0.016251	0.0166727	0.0184868	0.0181914	0.00697342	0.00498579	0.0155518	0.0096898	0.0275293	0.0232203	0.0449415	0.0158749	0.0183546	0.0151773	0.0850775	0.00560163	0.0200309	0.0246501	0.0659823	0.0200811	0.0168124	0.0105429	0.0576441	0.0184236	0.0590797	0.0199752	0.0298891	0.0133827	0.0208527	0.678667	2.80731	0.0194171	0.0295426	0.0162524	0.0317788	0.013208	0.0159971	0.0494781	0.0903747	0.011417	0.0245585	0.0229486	0.0095215	0.00848334	0.0179329
SGB.237	d_Bacteria;p_Bacillota;c_Clostridia;o_Oscillospirales;f_Ruminococcaceae;g_Ruminiclostridium_E;s_Ruminiclostridium_E siraeum	0.0542811	0.0413931	0.036188	0.0703057	3.07433	0.0387317	0.037615	0.0346072	0.0293589	0.0234659	0.0218216	0.0553788	0.124207	0.14633	0.0570116	0.100724	0.0262039	0.134112	0.0464654	0.0262053	0.0311066	0.0112741	11.1285	0.119787	0.034081	0.0530518	0.0252863	0.0298629	0.286119	0.155153	0.0253343	0.0224213	0.033413	0.0283967	0.0307004	0.0731459	0.0447237	0.0805024	0.0459161	0.553763	0.0181205	0.0645845	0.0403965	5.70414	0.111119	0.0496143	0.0243121	0.0603931
SGB.288	d_Bacteria;p_Bacteroidota;c_Bacteroidia;o_Bacteroidales;f_Bacteroidaceae;g_Prevotella;s_Prevotella sp900543585	0.0183749	0.0243385	0.16038	0.207292	0.027121	4.08632	0.0458171	0.0607964	0.0378516	0.0384321	0.091203	0.0645154	0.0204715	0.107928	0.0510397	0.070419	0.0898823	0.0110496	0.0488018	0.0312466	0.0383383	0.0414298	0.127197	0.0846065	0.522702	0.0289597	0.184325	0.00720768	0.0398183	0.0379047	0.172647	0.0344481	0.0481185	0.0984868	0.108098	0.350739	0.243591	0.0270888	0.03154	0.0345626	0.0514023	0.0817332	0.146471	0.108219	0.0494139	0.0987316	0.128196	0.032609
SGB.19	d_Bacteria;p_Bacillota;c_Clostridia;o_Lachnospirales;f_Lachnospiraceae;g_Wujia;s_Wujia hominis	0.0881784	0.0972372	0.0832107	0.113744	0.0911795	3.53913	0.1085	0.0626893	0.0583245	0.0581427	0.0458187	0.0972024	3.4484	0.848644	0.46852	0.148304	0.0618845	0.0235604	0.21603	0.0836426	0.0394643	0.0219988	0.164805	2.8135	7.04032	0.475976	0.0577572	0.208139	3.58778	2.39351	0.0365761	0.055813	0.0438139	0.0916251	0.0690632	0.0677269	0.0646656	0.117231	0.0688391	0.103448	0.0340825	0.106979	0.0675122	0.125697	0.0546085	0.0686679	0.0551571	0.10358
SGB.43	d_Bacteria;p_Bacillota;c_Bacilli;o_Erysipelotrichales;f_Erysipelotrichaceae;g_Holdemanella;s_Holdemanella biformis	0.0923861	0.10222	0.064591	0.152893	0.100032	0.0656147	0.0934406	0.0923855	0.103524	0.044298	0.173837	0.0689706	0.0961845	0.186472	0.0907394	0.111634	0.0679165	0.101275	0.077114	0.0494646	0.0744119	0.0467137	0.0939795	0.110145	0.0892822	0.106107	0.0751162	0.181798	0.0852978	0.065282	6.16014	0.0448827	0.101916	0.175268	0.089598	0.289192	0.180744	0.0873807	0.122887	0.0796189	0.0762757	0.163368	0.0614694	0.0648388	0.600491	0.176609	0.0726476	0.0520374
SGB.349	d_Bacteria;p_Bacillota;c_Clostridia;o_Peptostreptococcales;f_Peptostreptococcaceae;g_Intestinibacter;s_Intestinibacter sp900540355	0.0476312	0.0450281	0.0391691	0.0492287	0.0809784	0.0375544	0.361236	0.0905437	0.0672825	0.0805364	0.134354	0.0682125	0.0459734	0.238211	0.0387122	0.030173	0.0559267	0.0550864	0.385625	0.0513969	0.0475594	0.0250172	0.083873	0.292561	0.440993	3.20784	0.0469944	0.148556	0.0824842	0.0666025	0.0292487	0.0452032	0.0928356	0.0879038	0.0424861	0.0680353	0.0319601	0.0777293	0.266072	0.044874	0.0425431	0.395017	0.0259045	0.0459885	0.0110686	0.0547901	0.0386324	0.0546035
SGB.111	d_Bacteria;p_Bacillota;c_Clostridia;o_Oscillospirales;f_Ruminococcaceae;g_Gemmiger;s_Gemmiger sp900539695	0.730467	0.57617	0.35635	0.207073	0.285666	0.284758	0.287201	0.0569607	0.0226616	1.0619	0.0754949	1.34011	0.563493	0.583156	0.440706	0.27751	0.830359	0.114049	0.0556088	0.211829	0.143484	0.159274	0.529563	0.54612	0.683488	0.605631	0.0359402	0.047165	0.700242	0.391981	0.373917	0.604546	0.799963	1.28552	0.0171282	1.23436	0.0790758	0.932052	0.0488814	1.24592	0.0859409	0.294127	0.155845	0.353906	0.118801	0.0711675	0.0837092	0.924274
SGB.94	d_Bacteria;p_Actinomycetota;c_Coriobacteriia;o_Coriobacteriales;f_Coriobacteriaceae;g_Collinsella;s_Collinsella sp958372075	0.0070685	0.320592	0.0231483	0.143976	0.0162307	0.0225038	0.343163	0.00724675	0.00654691	0.369524	0.057302	0.0880408	0.269804	1.12141	0.208156	0.0606079	0.0077356	0.0504599	0.00679993	0.605133	0.0103669	0.365657	0.0212267	0.0884557	0.109702	0.583233	0.0107526	0.00560208	0.363487	0.389277	0.162951	0.148611	1.41452	0.216996	0.0626072	0.119876	0.31737	0.243864	0.0119764	0.0502176	1.49648	4.00451	0.0329303	0.584115	0.416751	0.00687338	0.00957575	0.273028
SGB.186	d_Bacteria;p_Bacillota;c_Clostridia;o_Lachnospirales;f_Lachnospiraceae;g_Eisenbergiella;s_Eisenbergiella tayi	0.332906	0.0430697	0.0258264	0.0369318	0.0629946	0.032903	0.0634995	0.0295278	0.0533227	0.0204191	0.0219558	0.0388455	0.0366305	0.0269871	0.0308691	0.0285273	0.0411397	0.0132971	0.0447702	0.0223385	0.738776	0.00689186	0.047721	0.0442189	0.0192432	0.0403966	0.0308579	0.0307464	0.0392801	2.95563	0.0179414	0.0422673	0.595743	0.0271401	0.0407652	0.0595095	0.0235366	0.0366297	2.41116	0.0584765	0.0189442	0.0332731	0.0202771	0.0309503	0.188767	0.0347535	0.228802	0.0194385
SGB.261	d_Bacteria;p_Bacillota;c_Clostridia;o_Lachnospirales;f_Anaerotignaceae;g_Anaerotignum_A;s_Anaerotignum_A faecicola	0.441955	0.133569	0.740218	0.399319	0.210341	0.196122	0.188827	0.199231	0.0493411	0.0532225	0.0340292	0.201574	1.20169	0.0926434	0.840777	0.233113	0.0482138	0.0416289	0.110851	0.449109	0.0544546	0.087031	0.54925	0.197167	0.0850906	0.0973829	0.0490263	0.142181	0.537389	1.34466	0.583702	0.116768	0.111528	0.0646604	0.885984	0.298119	0.0842316	0.147375	0.0912214	1.17069	0.0479611	0.0745629	0.17729	0.112887	0.131976	0.0639974	0.195178	1.70945
SGB.245	d_Bacteria;p_Bacillota;c_Clostridia;o_Lachnospirales;f_Lachnospiraceae;g_Dorea_A;s_Dorea_A amylophila	0.140689	0.711486	0.242568	0.282952	0.422624	0.469971	0.257166	0.199939	0.167433	0.527239	0.109005	0.258736	0.247378	0.547212	1.12808	1.01965	0.641114	0.0764603	0.463562	0.458974	0.0550044	0.0295245	0.71032	0.521571	0.359774	0.412227	0.334238	1.99817	0.595167	0.61536	0.209066	0.559278	0.300108	0.351164	1.02018	0.136421	1.08507	0.17927	0.194994	0.483764	0.438406	2.24713	0.300781	0.360245	0.258859	4.62455	0.351575	0.471622
SGB.232	d_Bacteria;p_Bacillota;c_Clostridia;o_Oscillospirales;f_Oscillospiraceae;g_Vescimonas;s_Vescimonas sp900545585	0.0983114	0.0475744	0.544084	0.571925	0.0928308	0.156577	0.0534082	0.0370404	0.0300934	0.0297074	0.0197393	0.883375	0.659972	0.211594	0.0596641	0.0925386	0.043939	0.0418636	0.0448644	0.0296721	0.055626	0.0285428	0.708353	0.846613	0.167206	0.0831278	0.051608	0.0393901	0.651423	0.277926	0.0887883	0.0600995	1.20504	0.0706816	0.100412	0.836936	0.053844	0.535651	0.0901122	0.273534	0.0217769	0.0646423	0.0487485	3.76816	0.17496	0.0295773	0.0469317	0.133563
SGB.253	d_Bacteria;p_Bacteroidota;c_Bacteroidia;o_Bacteroidales;f_Bacteroidaceae;g_Prevotella;s_Prevotella sinensis	0.0185203	0.0199965	0.032813	0.0695366	0.0277735	0.030088	13.7612	0.0395589	0.0362248	10.3234	10.9118	2.8876	0.0249519	61.5747	0.0199312	0.0238881	0.0306231	0.0106161	0.0178035	0.0279838	1.87546	0.0187747	0.032552	0.0245658	0.23328	0.0172052	0.0314022	0.00857057	1.60682	0.112005	8.72	0.038564	0.0785797	11.6222	0.211022	3.71909	11.3014	0.0289975	0.0205527	0.042453	8.77654	0.814411	0.0237637	0.0341971	0.599194	13.4366	0.0387849	0.0259729
SGB.250	d_Bacteria;p_Bacillota;c_Bacilli;o_Erysipelotrichales;f_Erysipelotrichaceae;g_Amedibacillus;s_Amedibacillus dolichus	0.0678858	0.141005	0.0352101	0.0709044	0.0709581	0.055542	0.0478983	0.0443181	0.107454	0.0351148	0.0450028	0.046903	0.0426773	0.04828	0.0563194	0.053386	0.0443506	0.120142	0.07483	0.049852	0.042223	0.0257667	0.0674708	0.0671011	0.0445377	0.0898051	0.189577	0.220604	0.0742048	0.0531255	0.0459721	0.0549007	0.0295826	0.0386194	0.0623333	0.0651075	0.060802	0.0470224	0.129165	0.0482746	0.0384391	0.768329	0.0473536	0.035474	0.0379729	2.99905	0.0542029	0.0320383
SGB.206	d_Bacteria;p_Bacillota;c_Bacilli;o_Lactobacillales;f_Streptococcaceae;g_Streptococcus;s_Streptococcus salivarius	0.157128	0.0904907	0.0592874	0.0666495	0.0626839	0.0759926	0.0870361	0.0932215	0.0436183	0.180126	0.0299908	0.0798725	0.381698	0.0448142	0.0895845	0.226703	0.176675	0.843741	0.455171	0.0537558	0.0417406	0.0134063	0.0420914	0.680681	0.201581	0.176922	1.5899	0.562269	0.590692	0.0361761	0.20331	0.0159122	0.167842	1.13385	0.256702	0.0346166	0.848789	0.0320345	0.0643731	0.0688256	5.46525	5.86475	0.0602256	0.0288187	0.0589647	0.0976815	1.7267	0.10813
SGB.191	d_Bacteria;p_Bacillota;c_Clostridia;o_Lachnospirales;f_Lachnospiraceae;g_Lachnospira;s_Lachnospira rogosae	0.240638	0.239218	6.52847	14.2321	9.14832	0.244034	1.99812	0.110263	4.09602	1.2731	0.225948	1.55797	6.66516	3.02867	4.94888	10.4362	7.25859	0.0374218	9.80673	2.33458	0.0921033	0.0440565	3.83672	2.20352	1.55913	2.86806	0.275702	39.6471	6.72258	0.548587	0.0933683	0.721938	0.137253	0.486682	0.822174	0.125194	0.893108	0.258552	0.206838	1.6514	0.0615194	0.148885	0.196152	0.918413	0.113792	0.155431	5.27143	0.401627
SGB.37	d_Bacteria;p_Bacillota;c_Clostridia;o_Oscillospirales;f_Oscillospiraceae;g_Hominicoprocola;s_Hominicoprocola sp900317525	0.0781916	0.0539346	0.697065	0.954875	0.113536	2.01248	0.101601	0.0426921	0.0370927	0.027441	0.0275643	2.15353	0.430752	0.955293	0.112844	0.435903	0.0561314	0.0485751	0.20042	0.0607047	0.0423391	0.0188026	4.4081	1.80737	0.472712	0.100318	0.0506317	0.0330761	0.788692	5.13882	0.268443	0.0356551	1.02871	0.0716541	0.035508	5.8421	0.0373677	1.91494	0.0833929	1.2152	0.0267966	0.0698476	0.163087	3.91662	0.333946	0.0409401	0.0384594	0.222367
SGB.102	d_Bacteria;p_Bacillota;c_Clostridia;o_Oscillospirales;f_Oscillospiraceae;g_CAG-170;s_CAG-170 sp900553545	0.166806	0.0398735	0.280436	0.486136	0.141763	0.190057	0.083867	0.0606377	0.0222579	0.0322402	0.0272588	0.966537	0.457771	1.18977	0.168683	0.694375	0.0405486	0.0630769	0.0528476	0.0437667	0.066479	0.0364682	1.23624	0.878591	0.394086	0.118873	0.0534488	0.045366	0.593814	0.664982	0.0785334	0.034917	0.688742	3.85836	0.0683148	0.468591	0.0280115	1.10841	0.0771876	1.19806	0.0778646	0.0569097	0.0855902	0.455103	0.393196	0.0591695	0.0276645	0.103584
SGB.140	d_Bacteria;p_Bacillota;c_Clostridia;o_TANB77;f_CAG-508;g_CAG-452;s_CAG-452 sp900770415	0.0664925	0.0923321	0.09265	0.121377	0.201506	0.22025	0.123034	0.142805	0.0633289	0.0528077	0.067122	0.311047	0.259871	0.210625	0.110284	0.095622	0.0829453	0.0163718	0.0937223	0.0922907	0.0510095	0.0482801	0.43097	0.333313	0.115436	0.154829	0.0726101	0.059581	0.253851	0.71567	0.0836159	0.0669859	0.164442	0.142344	0.109212	12.143	0.0286633	1.18826	0.199668	0.131308	0.087271	0.115069	0.237215	0.214365	0.148861	0.0537039	0.0398412	0.150854
SGB.71	d_Bacteria;p_Bacillota;c_Clostridia;o_Lachnospirales;f_Lachnospiraceae;g_Mediterraneibacter;s_Mediterraneibacter torques	3.43216	0.828064	0.306117	0.12341	0.553462	1.40721	1.05199	3.36247	0.494977	0.244661	0.298765	0.362864	0.474764	0.151265	0.200546	1.16701	2.74556	0.1045	0.159323	0.244655	2.71041	0.0442124	1.36465	0.668186	0.0722358	0.270867	5.05255	0.222134	0.355053	0.494089	0.227801	3.54333	0.207348	0.0554535	7.53377	0.191253	0.114987	0.149074	1.81711	1.16847	0.308072	6.32187	1.06906	0.373283	0.26849	0.130061	6.50634	0.158228
SGB.333	d_Bacteria;p_Bacillota;c_Clostridia;o_Oscillospirales;f_Oscillospiraceae;g_Lawsonibacter;s_Lawsonibacter asaccharolyticus	0.244815	0.414428	0.290952	0.18618	1.0477	0.265745	0.207548	0.227767	0.307741	0.0751461	0.0290516	0.31585	0.167345	0.245572	0.180594	0.42374	0.205036	0.0791131	0.180498	0.0695019	0.74932	2.49829	0.425283	0.189226	0.0847689	0.162924	0.289302	0.0696622	0.241615	0.342365	0.213025	0.145392	0.102074	0.0910331	0.14507	1.02778	0.036205	0.229682	0.270818	0.288449	0.0391239	0.127476	0.173237	0.266326	0.231466	0.120483	0.0811036	0.191365
SGB.6	d_Bacteria;p_Bacillota;c_Clostridia;o_Lachnospirales;f_Lachnospiraceae;g_Mediterraneibacter;s_Mediterraneibacter faecis	0.547118	0.206157	0.230033	0.158403	0.225635	0.311174	0.29825	0.183136	0.139162	0.853031	0.167073	0.359241	0.39779	0.955041	1.84178	1.46262	0.442635	0.0852279	0.67037	2.23142	0.0752618	0.0282267	1.20113	0.491227	0.422226	1.50713	0.824558	14.4863	0.60805	5.6094	0.469864	0.366967	0.173491	0.235994	0.14102	0.134382	0.474953	0.218674	3.24889	3.32488	1.77619	5.93747	0.588466	0.218927	0.414947	0.237042	0.138815	0.492268
SGB.160	d_Bacteria;p_Pseudomonadota;c_Alphaproteobacteria;o_RF32;f_CAG-239;g_51-20;s_51-20 sp001917175	0.0206106	0.0277439	0.0208604	3.41048	0.0320856	0.0247368	0.016998	0.0213974	0.0202969	0.0170813	0.0205166	0.0287679	3.35474	0.0202342	0.0182835	0.0136034	0.0208738	0.0334628	0.0146917	0.0198846	0.0256296	0.0066521	0.0314828	0.0309367	0.0126064	0.0414064	0.027482	0.0107596	0.0224069	0.0205896	0.00944596	0.0118421	0.015523	0.0196478	0.0148579	0.0322111	0.0134608	16.3462	0.0243695	28.1808	0.00926002	0.0238489	0.0108623	0.0137645	0.0125018	0.0173214	0.0212118	0.0140206
SGB.100	d_Bacteria;p_Actinomycetota;c_Actinomycetes;o_Actinomycetales;f_Bifidobacteriaceae;g_Bifidobacterium;s_Bifidobacterium bifidum	0.0789104	0.0624402	0.0279473	0.0318416	0.0346661	0.0312216	0.0481083	0.0129685	0.013417	0.0267414	0.012921	0.0530981	0.909414	0.499117	0.0151302	1.39238	0.0293706	0.938784	0.0522315	0.02569	0.10758	0.46647	0.130631	0.0295236	0.0204491	0.204009	0.0569812	0.375765	0.794968	0.0207293	1.06003	0.0335624	2.755	0.161059	0.0144913	0.033411	0.0217108	1.07873	0.0548893	0.0256663	2.62181	10.2958	0.042266	0.0526083	0.0242857	0.0201035	0.0232892	0.0510908
SGB.289	d_Bacteria;p_Bacillota;c_Clostridia;o_Lachnospirales;f_Lachnospiraceae;g_Jutongia;s_Jutongia sp003524945	0.0426149	0.063235	0.0409134	0.0537423	0.0535264	2.06195	0.0463459	0.0325477	0.0542889	0.0354789	0.0276357	0.0518152	0.35407	0.0557977	0.344851	0.0539238	0.0513063	0.0128167	0.0732433	0.0349367	0.0383377	0.0111707	0.0688672	0.0538999	0.066636	0.125585	0.0370342	0.0787454	0.14833	0.138007	0.0223855	0.0257004	0.0217486	0.263957	0.0302956	0.0423082	0.044188	0.41717	0.0438943	0.0621061	0.0276599	0.12313	0.0372005	0.733817	0.0228853	0.0275468	0.0539092	0.0425017
SGB.247	d_Bacteria;p_Pseudomonadota;c_Gammaproteobacteria;o_Burkholderiales;f_Burkholderiaceae;g_Sutterella;s_Sutterella merdavium	0.00944141	0.0116941	0.012429	0.0143189	0.0179594	0.0263282	0.0185382	0.0112971	0.00865213	0.00522172	0.00736785	0.0198514	0.0100317	0.0135091	0.00695314	0.00981215	3.64416	0.0521321	0.00613875	2.37212	0.0163402	0.00372893	0.0199766	0.0130143	0.00624651	0.0311067	0.160088	0.00770156	0.0152654	0.0124071	0.0172879	0.00584356	0.0136919	0.0127429	0.0105043	0.0246686	0.00544108	0.0245175	0.0122591	0.0128237	0.00797152	0.613135	0.457626	0.0112618	0.0117567	6.0346	0.00901954	3.04762
SGB.121	d_Bacteria;p_Bacillota;c_Clostridia;o_Oscillospirales;f_Oscillospiraceae;g_Limivicinus;s_Limivicinus sp900549645	0.176841	0.148086	0.276755	0.155072	0.302213	0.332952	0.245423	0.127344	0.0848123	0.0859057	0.0333935	0.580328	0.219752	0.219787	0.266761	0.397182	0.121566	0.144272	0.471584	0.0892989	0.111798	0.0902227	0.599045	0.472309	0.22355	0.230461	0.0872535	0.131866	0.402199	0.31386	0.243731	0.083563	0.141765	0.0817449	0.0940169	4.83384	0.10683	0.465749	0.169604	0.332437	0.0722392	0.202183	0.742245	0.417351	0.24311	0.22419	0.0901157	0.337433
SGB.305	d_Bacteria;p_Bacteroidota;c_Bacteroidia;o_Bacteroidales;f_Muribaculaceae;g_Lepagella;s_Lepagella sp002491165	0.0169195	0.0109895	0.0134934	0.0185038	0.0219476	0.0614392	0.0208496	0.0172358	0.0125373	0.0111847	0.0425515	1.45457	0.0216515	0.0397752	0.0101358	0.00912029	0.011943	0.0134038	0.00658656	0.0161645	0.0349837	0.013241	0.0228742	0.0192985	0.00987553	0.0244088	0.0178684	0.00588567	0.0158596	0.0136099	0.0142227	0.00766267	0.0138953	0.0153	0.0111808	0.023277	0.0299072	0.0276647	0.0182053	0.030685	0.018044	0.0141428	0.00996734	0.0133655	0.0191896	0.0112406	0.0170263	0.0115807
SGB.53	d_Bacteria;p_Bacteroidota;c_Bacteroidia;o_Bacteroidales;f_Bacteroidaceae;g_Prevotella;s_Prevotella copri_G	0.0605366	0.102783	0.0740725	0.0602073	0.0338899	0.0477352	49.5554	0.12472	0.0407412	168.899	161.341	23.3302	0.0968767	12.9723	0.0415389	0.040211	0.030202	0.0123849	0.0177414	0.0666348	63.6717	0.0361807	0.108169	0.050065	0.619255	0.0207238	0.0869389	0.00973059	17.5235	0.792471	81.3905	0.0622724	0.584005	87.616	2.04065	3.072	134.206	0.033628	0.0453176	0.0614312	99.9452	10.8962	0.0634906	0.040879	0.46581	0.841666	0.134793	0.0406469
SGB.227	d_Bacteria;p_Bacillota;c_Negativicutes;o_Veillonellales;f_Dialisteraceae;g_Dialister;s_Dialister invisus	0.36416	0.0513976	0.0281912	0.0374808	7.34805	0.225953	0.0259772	4.97204	0.072285	1.66344	0.0291733	0.0785242	3.40881	0.0847994	0.0308422	0.835833	0.0723044	0.025927	0.0252189	0.0231338	0.0423047	0.0258828	0.0524546	0.0868527	0.0456265	0.071842	0.0470931	0.0881606	0.113686	0.0356668	0.0179644	0.0512793	0.0380212	0.113147	0.0303917	0.0540626	0.027424	0.0848263	0.0410609	0.048016	0.0289235	0.0482646	2.81085	1.55408	0.122114	0.0478274	6.99546	0.040905
SGB.218	d_Bacteria;p_Bacillota;c_Clostridia;o_Lachnospirales;f_Lachnospiraceae;g_Brotaphodocola;s_Brotaphodocola sp900538475	0.0487955	0.035969	0.0416912	0.0613837	0.0644609	0.0637864	0.0335065	0.0815224	0.184109	0.032439	0.0264056	0.0447649	0.041601	0.0306506	0.0621015	0.045732	0.0324235	0.0850969	0.0468698	0.0371549	0.131964	0.0259691	0.0516719	0.0634469	0.0365182	0.0522856	0.103449	0.283807	0.0424114	0.0474745	0.0332296	0.0228432	0.0245023	0.0255111	0.129138	0.0564594	0.0513789	0.0408964	0.0683959	0.0565789	0.0246365	1.40226	0.111071	0.0298518	0.0175899	0.427088	0.0575945	0.037513
SGB.217	d_Bacteria;p_Pseudomonadota;c_Alphaproteobacteria;o_RF32;f_CAG-239;g_MGBC133411;s_MGBC133411 sp900540425	0.0224185	0.0207319	0.0158084	0.0337004	0.0366999	0.102963	0.0183608	0.0329338	0.0356969	0.0192504	0.0379484	0.0278879	0.0162262	0.0215853	0.0176508	0.012351	0.0238844	0.0147268	0.0147116	0.0174716	0.0342964	0.00490754	0.0281947	0.0173954	0.0152088	0.0360769	0.0227389	0.0122644	0.02375	0.0202788	0.0122419	0.0126073	0.0126439	0.0224926	0.0139633	0.0330302	0.0231496	0.14734	0.0174221	0.0222759	0.0168298	2.51846	0.0111592	0.0123579	0.0101567	0.0177532	0.0184793	0.0116538
SGB.39	d_Bacteria;p_Bacillota;c_Clostridia;o_Oscillospirales;f_Oscillospiraceae;g_Hominicoprocola;s_Hominicoprocola fusiformis	0.104989	0.0577359	1.48888	4.23422	0.0936692	0.159023	0.05457	0.0573932	0.033823	0.0337965	0.176195	4.86299	5.35508	2.8312	0.698425	2.77949	0.356648	0.23975	0.041965	0.13763	0.0373429	0.0229658	2.9389	3.39345	1.40309	0.451587	0.0499316	0.0362097	9.05538	0.420025	2.37446	0.0729746	5.14851	0.0916889	0.03576	0.975959	0.0367238	2.56029	0.12224	2.59375	0.359745	0.0995416	0.0611208	1.96928	2.10817	0.036641	0.0388759	3.86165
SGB.269	d_Bacteria;p_Bacillota;c_Clostridia;o_Oscillospirales;f_Acutalibacteraceae;g_UMGS856;s_UMGS856 sp900546265	0.0342564	0.0179606	0.0751307	0.113521	0.216733	0.0834264	0.0302127	0.0269519	0.0221761	0.0121915	0.012881	0.256671	0.0581052	0.151729	0.0241917	0.0287034	0.022818	0.0154573	0.012848	0.0167856	0.0333188	0.0102824	0.175593	0.2751	0.0395103	0.0554549	0.0593549	0.0111866	0.284798	0.359956	0.0118646	0.0139204	0.116732	0.0624406	0.0239224	0.135262	0.0121388	0.0842544	0.454439	0.061148	0.0106529	0.0384943	0.0201442	0.549651	0.273504	0.0138433	0.0213013	0.0356567
SGB.195	d_Bacteria;p_Bacillota;c_Clostridia;o_Oscillospirales;f_Oscillospiraceae;g_Faecousia;s_Faecousia intestinalis	0.446606	0.0324135	1.24594	2.93015	0.673577	0.615593	0.69149	0.464001	0.020251	0.0658659	0.0328827	0.279276	0.630447	0.132671	0.141159	1.12649	0.027609	0.0422939	0.0897846	0.103612	0.0516221	0.195765	0.272814	0.183315	0.648558	0.134922	0.957209	0.0299688	0.586888	1.84178	0.204787	0.0329296	0.852536	0.244102	1.1707	0.98329	0.0197714	0.330987	0.348744	1.97778	0.102952	0.667473	0.235391	0.305039	4.34917	0.0299376	0.0200863	1.06926
SGB.7	d_Bacteria;p_Bacillota;c_Clostridia;o_TANB77;f_CAG-508;g_CAG-269;s_CAG-269 sp001916035	0.0521131	0.0517736	0.892572	0.0614678	0.160261	0.171694	0.0497861	0.0548925	0.0595277	0.0490285	0.0547603	0.641994	0.204226	0.049907	0.0434812	0.0374404	0.0505965	0.0199622	0.0540891	0.036443	0.0475106	0.0274429	0.138225	0.246557	0.0509054	0.072731	0.0612071	0.0424238	0.1047	8.02241	0.0366792	0.035451	0.0414497	0.0611424	0.0598195	0.194764	0.0544449	2.21376	0.0846301	0.0718133	0.0507106	0.0507012	0.0356924	0.132542	0.0142614	0.0903712	0.0462676	0.053279
SGB.242	d_Bacteria;p_Bacillota;c_Clostridia;o_Oscillospirales;f_Oscillospiraceae;g_Vescimonas;s_Vescimonas sp003539495	0.179493	0.0960439	0.108158	0.191312	0.176965	0.20189	0.333568	0.109228	0.073929	0.134548	0.0570592	1.07158	0.330705	0.909167	0.579947	0.619278	0.0924368	0.0525304	0.080683	0.082778	0.110256	0.0328532	3.47221	0.317594	0.247191	0.140155	0.0628831	0.158907	0.918475	0.383025	0.09799	0.105819	0.805116	0.0740265	0.186752	0.894884	0.0510865	1.61401	0.146773	0.248363	0.0971661	0.163614	0.207736	0.258156	13.2619	0.295595	0.0470767	0.264673
SGB.346	d_Bacteria;p_Bacillota;c_Clostridia;o_Lachnospirales;f_Lachnospiraceae;g_Blautia_A;s_Blautia_A sp900066335	0.335016	0.31041	0.212954	0.282558	0.41973	0.292526	0.283898	0.184253	0.214305	0.24323	0.0503207	0.169785	0.419188	0.231278	0.521666	0.435194	0.200564	0.137648	0.346531	0.415095	0.0801063	0.358118	0.267013	0.444521	0.264646	1.00353	0.126638	0.299921	0.789158	0.237306	0.172534	0.164606	0.145803	0.115209	0.120682	0.127843	0.328427	0.203315	0.166365	0.340897	0.23026	1.00478	0.252231	0.351631	0.248869	0.31209	0.08589	0.30843
SGB.174	d_Bacteria;p_Bacillota;c_Negativicutes;o_Acidaminococcales;f_Acidaminococcaceae;g_Acidaminococcus;s_Acidaminococcus sp000437815	0.0376522	0.0252884	0.037513	0.056859	0.0296808	0.194952	0.0405726	0.0162682	0.0143459	0.0371884	0.0678665	0.0286966	0.0344194	0.0232733	0.0279018	0.0171091	0.0335445	0.00984732	0.0162774	0.0260907	0.0665475	0.0323913	0.06271	0.0290048	0.0288999	0.0340829	0.123339	0.00885215	0.08918	0.0316342	0.0872739	0.0135081	0.0208706	0.108395	0.161442	0.0743295	0.0521745	5.10132	0.0218403	0.0538368	0.146327	0.0796033	0.0733256	0.0231709	0.0969357	0.0493963	0.0164377	0.0400092
SGB.295	d_Bacteria;p_Bacillota;c_Clostridia;o_Oscillospirales;f_Acutalibacteraceae;g_Eubacterium_R;s_Eubacterium_R sp000434995	0.0630911	0.0618649	0.0578487	0.0685512	0.130764	0.214313	0.0619795	0.228546	1.74957	0.049692	0.0527154	0.0731777	0.0617895	4.63193	0.0778478	0.14961	0.139772	0.0236448	0.0592321	0.0383749	0.040964	0.018972	0.105295	0.203685	0.0877758	0.102552	0.0430605	0.0722408	7.89185	0.0874869	0.0410447	0.0825606	0.047021	0.0531809	0.12794	0.262151	0.0481049	0.162458	0.0765896	0.0576223	0.0777714	0.0839969	0.0774584	0.0868865	0.120772	0.0414979	0.0436786	0.0640383
SGB.228	d_Bacteria;p_Pseudomonadota;c_Gammaproteobacteria;o_Burkholderiales;f_Burkholderiaceae;g_Duodenibacillus;s_Duodenibacillus intestinavium	0.0219769	0.0236204	0.0206007	0.024205	0.0253405	0.026594	0.0236008	2.12715	0.0231764	0.0214032	0.0214856	0.0237987	0.014234	0.0222411	0.0163995	0.167547	0.0215028	0.0639358	4.46627	0.0274896	0.0223173	0.0107379	0.0225505	0.0389411	0.0175283	0.0695814	0.028097	0.0331487	0.02264	0.020499	0.0380722	0.0338307	0.0544463	0.0416496	0.0144108	0.0462902	0.0247823	0.0411208	0.041801	0.0177268	0.0239575	0.601983	3.34177	0.0387809	0.0128467	0.0385802	0.0601012	4.75341
SGB.158	d_Bacteria;p_Pseudomonadota;c_Gammaproteobacteria;o_Burkholderiales;f_Burkholderiaceae;g_Parasutterella;s_Parasutterella gallistercoris	3.67497	0.0180608	0.241004	1.82652	0.0820463	0.155038	0.03867	0.0184241	0.0169184	0.0116778	0.0213416	0.038826	0.0168643	0.186357	3.24012	1.7341	0.104668	3.37473	0.0100724	0.0266064	0.0163802	0.00865634	0.714869	0.020319	0.626092	0.777409	0.706382	12.6678	0.337498	0.0142226	0.0234752	1.68319	0.0422079	0.0363472	0.0117116	0.0274455	0.202893	0.0294445	0.0441828	0.176089	0.0123263	0.0175276	0.0894377	0.25081	0.918056	0.0184332	0.0128541	1.51959
SGB.214	d_Bacteria;p_Bacillota;c_Clostridia;o_Lachnospirales;f_Lachnospiraceae;g_Bariatricus;s_Bariatricus comes	0.475862	0.564971	0.321506	0.448477	0.59226	1.42835	0.974257	0.204192	0.254576	0.485931	0.218509	0.210451	0.645282	0.578027	2.90984	0.975067	0.105364	0.0902474	1.20754	0.733392	0.0645854	0.0340502	0.388353	0.446884	1.61179	2.13802	0.406289	0.360847	1.94942	0.146764	0.931158	0.348146	0.23799	0.259558	0.13169	0.73969	1.33335	0.196781	0.155811	0.386255	0.39171	7.24709	1.07468	0.62392	0.281381	0.132896	0.0671836	0.761048
SGB.146	d_Bacteria;p_Bacteroidota;c_Bacteroidia;o_Bacteroidales;f_Tannerellaceae;g_Parabacteroides;s_Parabacteroides hominis	0.0328195	0.0756226	0.0986213	0.120413	0.0763201	0.0569012	0.0808601	0.121586	0.139753	0.0713519	0.0547628	0.0994189	0.0917305	0.0696323	0.684875	0.0602449	0.199495	0.0346814	0.0295111	0.150448	0.195077	0.0598443	0.107411	0.092807	0.0394555	0.040131	0.0926908	0.0101575	0.0524126	0.141223	0.0718368	0.0942223	0.142787	0.04153	0.0979615	1.47994	0.0467739	0.112881	0.7609	0.172268	0.288744	0.105115	0.153261	0.0700854	2.56597	0.142182	0.16612	0.0809588
SGB.222	d_Bacteria;p_Bacteroidota;c_Bacteroidia;o_Bacteroidales;f_Bacteroidaceae;g_Bacteroides;s_Bacteroides xylanisolvens	0.175054	0.0662506	0.963497	0.515139	2.78003	0.297076	0.492854	1.5294	5.82069	0.466364	0.585118	0.266494	0.335751	1.81316	0.709848	0.230642	3.24963	0.016865	0.374283	3.07625	6.87657	1.49598	0.860092	0.569751	0.432232	0.0640875	9.22531	0.113466	3.62629	0.309126	0.341061	5.91563	0.445824	0.397043	0.295251	0.556402	0.0394911	0.383048	1.29592	0.466231	0.606549	0.735752	2.65492	0.58734	0.312079	0.284574	12.7187	1.65924
SGB.276	d_Bacteria;p_Bacillota;c_Clostridia;o_Lachnospirales;f_CAG-274;g_CAG-274;s_CAG-274 sp900545305	0.189145	1.26893	0.0913247	1.99884	0.951934	1.83123	0.0420232	0.0932948	0.409785	0.0374697	0.0372852	0.0548973	0.10795	0.0318363	1.90691	0.0404603	0.183406	0.015298	0.0959968	0.388885	0.0710988	0.184678	0.0660248	0.104641	0.0278585	0.057768	0.0687982	0.146509	0.0646463	0.0303605	0.0470674	0.105507	0.0163572	0.030477	0.0709551	0.042077	0.260346	0.0666089	0.0455089	0.0575356	0.0399148	0.0366894	0.0193885	0.0293769	0.0102443	0.0709569	0.152946	0.0249818
SGB.3	d_Bacteria;p_Bacillota;c_Clostridia;o_Oscillospirales;f_Acutalibacteraceae;g_Ruminococcoides;s_Ruminococcoides intestinalis	0.0664289	0.214478	0.0655242	0.406943	0.156051	0.16326	11.5349	0.0669965	0.028947	0.0277061	0.038422	9.68898	0.426412	0.320661	0.604851	0.18586	0.0675884	0.0134665	0.373799	0.131734	0.032349	0.126362	27.7784	0.117127	0.0464006	3.10927	0.0547972	0.05204	0.122891	13.2402	0.0198909	0.0934808	0.0592661	0.119491	0.058333	0.426131	0.0274934	0.221294	20.0359	0.0890414	0.0721824	0.123778	29.8039	0.259744	0.0490773	0.0296827	0.0203305	14.3472
SGB.340	d_Bacteria;p_Bacillota;c_Clostridia;o_Oscillospirales;f_Ruminococcaceae;g_CAG-115;s_CAG-115 sp003531585	0.123652	0.0269409	0.0362369	0.0371406	0.0512498	0.0387069	0.0543286	0.0508962	0.0241628	0.0239081	0.0175182	0.055205	0.0452753	0.0693021	0.0923854	0.0286471	0.0212696	0.0155571	0.016149	0.35808	0.0299008	0.00774332	0.180161	2.34458	0.0519747	0.0414747	0.0165253	0.0173922	0.194061	0.0457285	0.0111151	0.0182376	0.0244971	0.0175938	0.0194909	0.0441508	0.0352689	0.0923665	0.0337399	0.0456889	0.0108011	0.0423399	0.0693376	0.02723	0.046962	0.0655396	0.0189657	0.025925
SGB.4	d_Bacteria;p_Bacillota;c_Clostridia;o_Oscillospirales;f_Acutalibacteraceae;g_Ruminococcoides;s_Ruminococcoides sp905215855	5.34213	8.11427	2.32549	2.08476	4.75817	6.15044	0.46194	1.94501	0.0336876	0.167279	0.992585	0.33376	15.5284	8.88773	5.80471	6.71766	3.85104	0.103969	5.85901	11.2369	0.0440367	6.37172	0.942333	1.07673	0.70987	6.51128	1.91121	0.0498905	1.36311	2.18908	0.0374087	4.95	4.10072	1.87131	3.31527	0.0773443	0.0944268	8.17342	0.222426	1.23031	3.58529	2.37025	0.232134	9.08634	1.50065	0.0660627	0.0316615	0.187457
SGB.22	d_Bacteria;p_Bacillota;c_Bacilli;o_Lactobacillales;f_Enterococcaceae;g_Enterococcus;s_Enterococcus faecalis	0.0413504	0.0304946	0.0584324	0.0633435	0.0697599	0.0293296	0.0361041	0.0405046	0.0451323	0.0529296	0.033392	0.0403197	0.0681683	0.0337518	0.0347152	0.0437826	0.0358799	1.06956	0.0318224	0.0377017	0.046702	0.012986	0.0419313	0.0679374	0.0253798	0.413975	0.0673648	0.0454074	0.0367615	7.06391	0.04321	0.0185635	0.040954	0.0579777	0.0722805	0.0498054	0.0464637	0.0679431	0.213328	0.0533384	0.127611	0.199829	0.0201564	0.0204997	0.0260865	5.19074	0.0454475	0.0338813
SGB.128	d_Bacteria;p_Bacillota;c_Clostridia;o_Oscillospirales;f_Ruminococcaceae;g_Porcipelethomonas;s_Porcipelethomonas ammoniilytica	0.105284	0.411715	0.163341	0.486005	1.04509	0.183393	0.0876303	0.482346	0.0623639	0.0483572	0.0461149	0.200572	0.507285	0.237682	0.0998639	0.111825	0.0575937	0.0605126	0.124474	0.0706715	0.0540983	0.034242	0.205108	1.27903	1.05267	0.216617	0.0605504	0.120877	0.171466	0.0937911	0.0441108	0.115278	0.177661	0.106294	0.0671394	2.58196	0.0658835	0.3112	0.190463	0.833769	0.0500078	0.114277	0.193882	0.142017	0.0574577	0.0877292	0.0360043	0.555327
SGB.234	d_Bacteria;p_Bacillota;c_Clostridia;o_Lachnospirales;f_Lachnospiraceae;g_Lachnospira;s_Lachnospira hominis	0.193997	1.74127	0.291392	0.904732	0.730694	0.446465	0.132242	0.094223	0.0837327	0.224441	0.0989608	0.273948	0.489027	0.17572	0.943216	1.97965	0.293109	0.0633506	0.547282	0.155128	0.070509	0.0302552	8.60557	2.24846	0.181467	0.667309	0.0907044	0.536884	4.1272	0.0786488	0.0762159	0.0658229	0.050889	0.121524	0.0870455	0.0736512	0.083665	0.498115	0.094601	0.595099	0.0559859	0.135209	0.115125	1.56841	0.0297849	0.0961424	0.105848	4.23873
SGB.145	d_Bacteria;p_Bacteroidota;c_Bacteroidia;o_Bacteroidales;f_Bacteroidaceae;g_Bacteroides;s_Bacteroides eggerthii	0.604587	1.58981	0.83217	1.67718	0.248831	0.448071	0.499207	2.34225	0.806517	0.333435	0.0893933	0.450893	1.0134	0.114442	0.66974	0.274562	1.23778	0.0433253	1.15522	1.10501	0.255274	2.24877	6.5171	0.574636	0.491031	0.779041	0.476748	0.0121816	2.74209	0.528587	1.40525	1.35113	0.417097	0.0936715	0.972355	2.30788	0.14769	0.418554	0.381257	0.530923	0.425569	0.338881	1.12008	0.652644	0.724772	0.67314	0.586993	0.888273
SGB.62	d_Bacteria;p_Pseudomonadota;c_Gammaproteobacteria;o_Burkholderiales;f_Burkholderiaceae;g_Sutterella;s_Sutterella wadsworthensis_A	0.0213755	2.41358	0.0132919	0.0188446	0.0207015	0.0250425	1.05938	0.0102264	0.00964127	0.00843574	2.16266	0.0223437	0.0160941	0.0176879	0.0170617	0.0132695	0.0261266	0.0219489	0.00797038	0.0193174	0.0161983	0.00501685	0.0233442	0.0142906	0.0112403	0.0383956	0.0277477	0.0408922	0.0166545	0.0132834	7.02552	0.010264	0.017081	0.0159509	0.174776	0.395283	0.00992404	0.133625	0.0148271	0.0152575	1.639	0.0416025	0.0145266	0.0118239	0.0146759	0.0288494	0.0100473	0.027838
SGB.350	d_Bacteria;p_Bacillota;c_Negativicutes;o_Acidaminococcales;f_Acidaminococcaceae;g_Acidaminococcus;s_Acidaminococcus intestini	0.0747377	0.0241542	0.0467586	0.0377036	0.0459108	0.0480083	0.0342707	0.0263224	0.0301847	0.026035	0.0238116	0.0547901	0.0621968	0.0471474	0.0448016	0.0395901	0.030445	0.0498064	0.0161	0.04419	0.0540907	0.008023	0.0775531	0.0529621	0.0279682	0.0407301	11.0251	0.0413741	0.048742	0.0648947	0.0389933	0.0224217	0.0837738	0.0364357	0.0228954	0.0771501	0.0737069	0.0561396	0.0494393	0.0750705	0.0185294	0.0413943	0.0504482	0.0466239	0.0310639	0.0302058	0.0223189	0.0445608
SGB.231	d_Bacteria;p_Bacillota;c_Clostridia;o_TANB77;f_CAG-508;g_CAG-273;s_CAG-273 sp003534295	0.0581553	0.0453612	0.0465947	0.06074	0.207871	0.186308	0.0586025	0.0567892	0.0520651	0.0615193	0.0524401	0.217574	0.125296	0.0491876	0.0436547	0.0746856	0.0503233	0.0212182	0.0441675	0.0415998	0.0591625	0.0275562	0.211826	3.85482	0.0462874	0.103837	0.0528322	0.0393325	0.127637	0.12745	0.0291785	0.03669	0.060446	0.0857475	0.0499077	2.05458	0.040005	0.490026	0.135717	0.0647456	0.0575359	0.0485244	0.0790941	11.7213	0.0191813	0.0526399	0.0361624	0.0311602
SGB.17	d_Bacteria;p_Bacteroidota;c_Bacteroidia;o_Bacteroidales;f_Bacteroidaceae;g_Bacteroides;s_Bacteroides caccae	0.0776034	0.0892042	2.15934	0.333522	2.8085	0.440456	0.871955	9.71584	6.39413	1.04864	0.601853	2.417	0.988091	0.44931	1.25152	0.0948552	0.15347	0.040646	0.618546	4.32158	26.4075	2.14744	2.52221	1.28107	0.622332	0.0528692	0.176315	0.0143329	1.02402	10.2346	0.0525402	11.1438	5.09585	0.17294	0.530508	1.23735	0.136164	1.63721	5.75322	0.798631	0.258012	2.20888	0.223814	1.98271	1.04559	0.0745845	10.2763	3.67442
SGB.115	d_Bacteria;p_Desulfobacterota_I;c_Desulfovibrionia;o_Desulfovibrionales;f_Desulfovibrionaceae;g_Desulfovibrio;s_Desulfovibrio sp900556755	0.0129254	0.012482	0.0209104	0.0376507	0.0311562	0.0385207	0.0119342	0.0155823	0.0189989	0.00889774	0.0156841	0.0287439	0.018249	0.0179007	0.0128647	0.0116287	0.0163181	0.0204921	0.00907457	0.0154558	0.0249021	0.00619928	0.0380209	0.0397823	0.015455	0.0589772	0.0347309	0.00828754	0.101963	0.0178915	0.0164099	0.00971125	0.0207031	0.0178392	1.48217	1.35205	0.00572092	0.0337957	0.0184522	0.0210061	0.360753	0.0233207	0.125458	0.0242699	0.0211834	0.579926	0.0141049	0.571297
SGB.316	d_Bacteria;p_Bacillota;c_Clostridia;o_Lachnospirales;f_Lachnospiraceae;g_CAG-882;s_CAG-882 sp003486385	0.0920315	0.0876643	0.0708945	0.124389	0.118286	0.0798361	0.168971	0.0937552	0.0458356	0.051835	0.033576	0.130005	2.79086	0.1069	1.23576	0.1504	0.0579861	0.0330047	0.16134	0.0672301	0.0336779	0.0189638	0.103205	1.19015	0.0928552	0.29722	0.0404116	0.147249	0.151062	0.0833701	0.0337844	0.080602	0.0629753	0.0708343	0.061311	0.0859833	0.116566	0.130091	0.0694987	1.17483	0.0352655	0.0905698	0.0898118	0.061648	0.0590448	0.0687282	0.0448311	0.0947699
SGB.86	d_Bacteria;p_Bacillota;c_Clostridia;o_Lachnospirales;f_Lachnospiraceae;g_Blautia_A;s_Blautia_A obeum	0.181546	0.76014	0.33993	0.267101	0.354191	0.82053	0.462203	0.675454	0.187253	0.312737	0.0717782	0.211449	0.528291	0.621296	0.739952	1.87894	0.793814	0.0947679	0.520982	0.646719	0.0513773	0.209632	0.527208	0.433079	0.326169	0.772295	0.226912	0.372051	1.08117	0.494786	0.324883	0.509714	1.9554	0.418696	0.100734	0.264701	0.58227	0.209808	0.221873	0.235879	0.520613	1.92379	0.49001	0.410157	0.561835	1.214	0.0858581	0.736183
SGB.223	d_Bacteria;p_Bacillota;c_Clostridia;o_Lachnospirales;f_Lachnospiraceae;g_Lachnospira;s_Lachnospira sp000437735	1.00794	0.114557	0.498623	0.297435	0.0981005	1.48287	0.0962364	0.0577864	0.0582451	0.0551997	0.446278	0.161253	0.135098	1.52545	0.277082	7.11602	0.114273	0.0576007	1.01008	0.109908	0.0423487	1.03733	0.095068	0.673174	3.52751	0.445433	0.133429	2.21172	1.02958	0.071462	0.033353	0.10109	0.0510686	0.0684519	0.0616832	0.0764704	0.040002	0.0966406	0.0794212	0.511323	0.0346018	0.0817347	1.59305	0.110897	0.39299	0.0507887	0.0496242	0.157836
SGB.317	d_Bacteria;p_Bacteroidota;c_Bacteroidia;o_Bacteroidales;f_Bacteroidaceae;g_Prevotella;s_Prevotella sp900552515	0.0337557	0.0551482	0.0694745	0.0666784	0.0574579	0.0563797	0.41377	0.178847	0.0592359	0.310309	0.756236	0.142181	0.091653	10.496	0.0464725	0.0384252	0.077618	0.0389248	0.0299125	0.0539342	0.223604	0.120024	0.0588388	0.0826518	0.148913	0.0240799	0.0467158	0.0106059	0.0942354	0.0598283	0.583156	0.149239	0.0449553	0.415178	0.06337	0.616265	0.637231	0.057303	0.0678163	0.109343	0.393413	0.0806284	0.0690925	0.17365	0.0501216	0.368706	0.0890043	0.063927
SGB.18	d_Bacteria;p_Bacteroidota;c_Bacteroidia;o_Bacteroidales;f_Bacteroidaceae;g_Phocaeicola;s_Phocaeicola sp019414665	33.1851	8.89054	24.9624	32.91	24.2845	16.0087	22.7085	40.8927	75.2009	10.6765	3.87892	12.4694	20.5749	1.29856	38.084	10.5799	68.5338	2.06164	44.0684	56.99	1.34821	6.5541	17.2087	10.2756	8.53225	3.48794	39.1813	0.0517091	4.51703	2.69498	7.68477	17.4602	11.8754	2.66595	11.6341	25.0682	0.883794	2.86631	2.3153	6.63756	1.10958	24.1648	52.6663	17.7307	8.40737	7.56118	44.7509	24.012
SGB.161	d_Bacteria;p_Verrucomicrobiota;c_Verrucomicrobiia;o_Opitutales;f_Intestinicryptomonadaceae;g_Merdousia;s_Merdousia sp021641325	0.014099	0.0110399	0.01507	0.018731	0.0249153	0.0252185	0.0113632	0.0127577	0.0120674	0.00923084	0.0113392	0.0677739	0.0151508	0.0154658	0.0110572	0.0116877	0.0150991	0.0130469	0.00745872	0.00905819	0.0159127	0.00315578	0.0240399	0.0135228	0.0121482	0.0272517	0.0149659	0.00676688	0.013867	0.0302563	0.00587674	0.00651443	0.0151447	0.014317	0.00945494	0.134056	0.0176484	2.08054	0.0151755	0.0176522	0.00755246	0.01516	0.0100594	0.0155226	0.0147633	0.0111931	0.00923617	0.00854659
SGB.168	d_Bacteria;p_Pseudomonadota;c_Gammaproteobacteria;o_Burkholderiales;f_Burkholderiaceae;g_Sutterella;s_Sutterella wadsworthensis	0.0115448	0.472246	0.0125704	0.0164618	0.0225588	0.0186752	0.0156775	0.0145129	0.0152963	0.0145161	0.0122299	2.39905	3.86079	0.0131758	0.00762327	0.00946727	0.015227	0.0151821	0.00700943	0.0141907	0.0208845	0.0101778	0.0198144	0.0220447	0.00879208	0.0421653	0.0172351	0.00999869	0.0167685	0.340806	0.0114032	0.00736106	0.0112337	0.0185182	0.00858496	0.0217211	0.00677323	4.17497	0.0131778	0.0164576	0.00782675	0.0146639	0.0100438	0.0101375	0.00950756	0.0140478	0.0165492	0.0126719
SGB.12	d_Bacteria;p_Bacillota;c_Clostridia;o_Christensenellales;f_CAG-138;g_Phil1;s_Phil1 sp001940855	0.0203742	0.0177249	0.0261534	0.0279416	0.031471	0.0391907	0.0250964	0.0206296	0.01348	0.0152398	0.0235116	1.19356	0.0375081	0.042413	0.0619507	0.0240588	0.0167927	0.0114343	0.0164299	0.0181055	0.0221737	0.0124228	3.54515	0.0394896	0.0730231	0.0561547	0.0273116	0.0116261	1.23111	38.7423	0.0167037	0.0136714	1.93839	0.809216	0.0171044	0.54466	0.0121194	1.81589	0.0296182	0.0478997	0.00822491	0.0196273	0.0205976	0.274715	0.142845	0.0163098	0.018677	0.023805
SGB.34	d_Bacteria;p_Bacteroidota;c_Bacteroidia;o_Bacteroidales;f_Rikenellaceae;g_Alistipes_A;s_Alistipes_A sp900539755	0.0218286	0.0582154	0.084631	0.111674	0.0685454	0.102964	0.105568	0.584737	0.0468392	0.0257677	0.02755	0.125383	0.0761593	0.0303321	0.188416	0.0269658	0.252193	0.0477114	0.0306393	0.0318201	0.120952	0.123664	0.0693511	0.0633128	0.041065	0.0263608	0.0601651	0.0102943	0.0628873	5.06991	0.0426473	0.171402	0.0932373	0.0718994	0.931153	0.0645488	0.038499	0.0591387	0.12901	0.0834824	0.0211471	0.0336467	0.247099	0.609385	2.90192	0.129609	0.0453402	0.161096
SGB.183	d_Bacteria;p_Bacteroidota;c_Bacteroidia;o_Bacteroidales;f_Bacteroidaceae;g_Bacteroides;s_Bacteroides hominis	0.084741	0.141497	0.137319	0.14526	2.79552	0.0543984	0.135521	0.180978	0.188007	0.0559204	0.0611407	0.0876263	0.0775502	0.0461398	0.165654	0.0283563	0.221902	0.0194293	0.0421368	0.1783	0.376443	0.595381	0.102858	0.120032	0.126087	0.0298427	0.140952	0.18354	0.10296	0.115475	0.0443583	0.276362	0.0783741	0.0456865	0.0514177	0.0921877	0.0413772	0.0864306	20.1073	0.109029	0.0431185	0.104028	0.05808	0.136859	0.0773324	0.0884618	0.220751	0.122392
SGB.77	d_Bacteria;p_Bacteroidota;c_Bacteroidia;o_Bacteroidales;f_Bacteroidaceae;g_Paraprevotella;s_Paraprevotella clara	0.0538627	0.0497911	0.108775	0.156174	0.0586205	4.12551	0.108011	0.162585	0.0751654	0.120472	0.244145	0.181982	0.0359624	0.0858944	0.0605167	0.198273	0.187304	0.0176715	0.0295482	0.0702353	0.259604	4.02543	0.0966439	1.99742	0.875497	0.0218168	0.0547402	0.00810286	0.0544536	0.44602	0.393375	3.63092	0.039774	0.162408	1.32745	0.595744	0.29514	0.247387	0.0413648	0.102424	0.143974	0.0848375	0.0708523	0.069414	0.0402024	0.138163	0.0421814	2.74192
SGB.292	d_Bacteria;p_Pseudomonadota;c_Alphaproteobacteria;o_RF32;f_CAG-239;g_CAG-267;s_CAG-267 sp001917135	0.0286359	0.020542	0.0205613	0.0342798	0.0380071	2.42442	0.0215586	0.0352255	0.0288383	0.0190518	0.0149264	0.032994	0.020756	0.0226605	0.0183459	0.0157854	0.0224078	0.0453858	0.0159053	0.027747	0.0269122	0.00721878	0.0336658	0.0301281	0.0139412	0.0362716	0.0261488	0.0129599	0.0256206	0.0252041	0.00858234	0.0121454	0.0154867	0.0165742	0.0162936	0.0304497	0.029935	0.0642138	0.0340364	0.0545935	0.0124514	0.0357106	0.0110015	0.016199	0.0138222	0.0190618	0.0188359	0.0115938
SGB.229	d_Bacteria;p_Bacillota;c_Bacilli;o_ML615J-28;f_CAG-313;g_CAG-313;s_CAG-313 sp000433035	0.0864019	0.111222	0.125017	0.0954538	0.184947	0.331841	0.121185	0.156671	0.109956	0.0534504	0.0531595	0.204171	0.0724234	0.12327	0.101025	0.0854323	0.119675	0.0256236	0.127067	0.0738002	0.0858817	0.0332963	0.326008	0.162799	0.178298	0.0974635	0.0896955	0.0544202	0.173351	0.184985	0.0406502	0.0643677	0.0658098	0.0843285	0.158796	0.193794	0.0769782	0.258247	0.271888	0.162515	0.0597876	0.182966	0.215307	5.34529	0.0856645	0.204565	0.193857	0.255925
SGB.290	d_Bacteria;p_Bacteroidota;c_Bacteroidia;o_Bacteroidales;f_Bacteroidaceae;g_Prevotella;s_Prevotella sp900540375	0.0143127	0.0180552	0.0175589	0.022237	0.0255714	19.302	0.0275168	0.0296901	0.014126	0.0468083	0.0836512	0.0488182	0.014718	0.0815363	0.015616	0.0104102	0.0210865	0.00839525	0.00960132	0.0161788	0.0391974	0.0140007	0.0231817	0.021483	0.0128527	0.0180969	0.0179751	0.00733626	0.0187459	0.0129478	0.0585199	0.0170096	0.0132992	0.0929434	0.0127188	0.0390762	0.0409304	0.0249659	0.0168691	0.0231111	0.0387921	0.0185029	0.0173224	0.0166973	0.0108956	0.0229313	0.0310672	0.0118904
SGB.328	d_Bacteria;p_Bacillota;c_Clostridia;o_Peptostreptococcales;f_Anaerovoracaceae;g_Fimisoma;s_Fimisoma sp000435715	0.0540786	0.0345781	0.100709	0.0677794	0.9739	0.0924071	0.0376515	0.0599281	0.0407439	0.029438	0.0273635	0.17893	0.0677424	0.129583	0.0481765	0.0845601	0.0301259	0.0271571	0.0366838	0.0268809	1.66939	0.012231	0.191251	0.121192	0.0587835	0.0600406	0.0386094	0.0236029	0.11198	0.166319	0.0457025	0.0196981	0.0848511	0.0263575	0.0353578	0.0851984	0.0195657	0.202923	0.062922	0.12614	0.0304046	0.0654846	0.0796302	0.0749867	0.0631438	0.0739748	0.0390213	0.0834979
SGB.279	d_Bacteria;p_Bacteroidota;c_Bacteroidia;o_Bacteroidales;f_Bacteroidaceae;g_Bacteroides;s_Bacteroides intestinalis_A	0.101764	0.0593974	2.14991	0.41543	0.109795	0.301046	0.202258	0.074786	0.135561	0.0431758	0.0521997	0.161108	0.0489229	0.0566102	0.308288	0.0225853	0.140158	0.055315	0.0545134	0.439643	0.145619	0.111458	0.336597	0.0600646	0.0545201	0.0247892	0.124711	0.0131523	0.0729473	0.31522	0.0332446	0.11048	0.0781871	0.0595762	0.113162	0.424542	0.0179106	0.0751408	0.253779	2.06352	0.0350159	0.0343523	0.05413	0.422033	0.0275755	0.133553	0.267325	0.0606094
SGB.137	d_Bacteria;p_Pseudomonadota;c_Gammaproteobacteria;o_Enterobacterales;f_Succinivibrionaceae;g_Succinivibrio;s_Succinivibrio sp000431835	0.0183982	0.0229383	0.0247583	0.0254995	0.0375931	0.0300003	0.0220644	0.0325379	0.0265053	0.0246228	0.0270622	0.027245	0.0154417	0.0217337	0.0168759	0.0132292	0.0214895	0.0125051	0.0207947	0.0161322	0.0300909	0.0138673	0.0255705	0.0622894	0.0147842	0.0256288	0.0269758	0.0215417	0.0228359	0.0216776	0.0126878	0.015735	0.0123348	0.0178723	0.0182588	1.3819	0.0429025	0.0334445	0.0380313	0.0247736	0.0248193	0.0235558	0.0131637	0.0136662	0.00884869	0.0266253	0.0262549	0.0133867
SGB.142	d_Bacteria;p_Bacteroidota;c_Bacteroidia;o_Bacteroidales;f_Bacteroidaceae;g_Phocaeicola_A;s_Phocaeicola_A sp900765575	0.0928407	0.0869288	0.0837144	0.0854211	0.0650403	0.0504581	0.0670246	0.136304	0.146905	0.0494385	0.0426028	0.0522426	0.0554913	0.0365849	0.0920156	0.0295057	0.126716	0.0446082	0.0435521	0.0919665	0.277223	0.0973328	0.0804987	0.0607027	0.0313798	0.0252149	0.0743378	0.0108245	0.091861	0.108297	0.0335072	0.245522	0.0877341	0.0381131	0.062741	1.60173	0.0378108	0.0628368	0.145102	0.12318	0.02537	0.0590233	0.0459805	0.118622	0.0313458	0.0461078	0.159471	0.061409
SGB.322	d_Bacteria;p_Bacillota;c_Clostridia;o_Lachnospirales;f_Lachnospiraceae;g_Coprococcus;s_Coprococcus eutactus	0.0325805	0.0412907	0.0239844	1.13914	0.0678711	0.376309	0.0426548	0.0272218	0.0265803	0.0410406	0.0699292	0.18011	0.0313931	0.0764171	1.83609	0.0316502	0.0352955	0.0166853	0.075585	0.0276258	0.0294121	0.0084573	0.0370781	0.157015	0.0293726	0.0839714	0.0227104	0.0734694	0.0809122	0.156495	0.0155791	0.417799	0.0177846	0.0449796	0.02201	0.0331182	0.0254187	0.0524099	0.0259267	0.0757646	0.022727	0.0304269	0.0157662	0.365628	0.0106846	0.0295084	0.0189517	0.0282423
SGB.251	d_Bacteria;p_Bacteroidota;c_Bacteroidia;o_Bacteroidales;f_Bacteroidaceae;g_Bacteroides;s_Bacteroides nordii	0.20579	0.139797	0.148741	0.0899215	0.069856	0.0608412	0.146323	0.129947	0.305993	0.0542579	0.0446805	0.131377	0.0519966	0.0548685	0.0788512	0.0526966	0.177197	0.0583025	0.0303885	0.114897	0.0973775	0.66256	0.163162	0.118031	0.0600287	0.0270076	0.261215	0.0210233	0.523403	0.0787288	0.0453809	0.289143	0.0632788	0.0435183	0.0728355	0.0681751	0.0311071	0.138046	0.168127	0.109988	0.0441728	0.0799621	0.170489	0.103095	0.187934	2.2177	0.206915	0.177253
SGB.46	d_Bacteria;p_Bacteroidota;c_Bacteroidia;o_Bacteroidales;f_Bacteroidaceae;g_Bacteroides;s_Bacteroides stercoris	23.514	31.7213	19.4937	4.9783	0.358197	4.3008	5.02413	58.2306	47.4223	0.1028	0.0432944	0.910148	8.29988	0.199034	9.827	7.11333	16.6719	0.0927341	13.5653	6.05401	0.155351	42.5541	0.30707	9.92333	3.28867	2.99211	0.309454	0.0122905	0.383681	0.14508	2.96836	51.2739	1.65593	0.32524	26.5085	0.266115	0.208867	4.81626	2.81936	3.05039	0.804828	9.96312	21.2871	47.0345	2.31158	2.22304	0.330864	22.8772
SGB.143	d_Bacteria;p_Bacillota;c_Clostridia;o_Oscillospirales;f_Oscillospiraceae;g_Faecousia;s_Faecousia sp900544945	0.0904351	0.0593422	0.0714968	0.156578	0.129695	0.0848269	0.213468	0.0416496	0.0422139	0.0480915	0.0268816	0.51716	0.187308	0.0895689	0.110547	0.140832	0.114677	0.0742553	0.108115	0.0568923	0.104948	0.0265178	0.18898	0.156088	0.142988	0.135777	0.0423868	0.0387238	0.132688	0.797927	0.0904091	0.0463016	0.129683	0.0503593	0.0266743	2.3913	0.0409317	0.26026	0.0587513	0.13958	0.0155571	0.0723838	0.0700836	0.168092	0.0989157	0.03014	0.033822	0.154607
SGB.194	d_Bacteria;p_Bacteroidota;c_Bacteroidia;o_Bacteroidales;f_Coprobacteraceae;g_Coprobacter;s_Coprobacter fastidiosus	0.0586416	0.398151	0.0718427	0.189054	0.0816205	0.0467824	0.107595	0.130969	0.0589799	0.0456221	0.149195	0.1378	0.233007	0.193645	0.0794479	0.0791236	0.881819	0.0109846	0.147892	0.100033	0.16422	0.0537698	0.521357	0.073161	0.128314	0.0323383	0.0740208	0.013627	0.123022	0.779566	0.228964	0.1472	0.0615361	0.116371	0.0598561	0.148449	0.156338	0.379627	0.0777776	1.98543	0.259598	0.0476185	0.441136	0.27409	0.0345675	0.265457	0.0896403	0.16737
SGB.154	d_Bacteria;p_Bacillota;c_Clostridia;o_Lachnospirales;f_Lachnospiraceae;g_Blautia_A;s_Blautia_A fusiformis	2.28249	1.73048	0.646359	0.15128	2.97493	0.207999	1.96115	0.286612	1.22087	0.742803	0.0530294	0.127553	0.231091	0.542436	2.11293	1.65339	0.484164	1.46759	4.65139	0.721339	0.0685071	3.92702	0.718017	0.917966	0.138259	0.422287	0.0585574	1.19561	0.430012	0.510183	0.311425	0.16095	0.498539	0.514964	0.15329	0.594703	1.33047	0.431648	0.123908	0.389941	0.744007	5.01633	0.289221	2.09461	0.780308	1.23343	0.0839586	1.47661
SGB.8	d_Bacteria;p_Bacillota;c_Clostridia;o_Oscillospirales;f_Oscillospiraceae;g_Vescimonas;s_Vescimonas coprocola	0.632458	0.163954	0.867136	0.70639	2.09442	1.40796	0.149791	0.122622	0.0974654	0.0735692	0.0556665	0.575871	0.439811	0.60587	0.272572	0.32541	0.587339	0.0876277	0.353586	0.125674	0.248274	0.0430002	1.0002	0.593679	0.455407	0.373534	0.135077	0.333844	1.10532	2.18433	0.110641	0.0791997	0.584786	0.249222	1.69674	0.623017	0.112855	0.532321	0.146621	1.17561	0.660069	0.866862	0.475349	0.661512	1.49097	0.0687086	0.075144	0.895898
SGB.267	d_Bacteria;p_Bacillota;c_Clostridia;o_Oscillospirales;f_Acutalibacteraceae;g_Fimivicinus;s_Fimivicinus sp900544375	0.0311266	0.0169698	0.0231591	0.0293419	0.0433798	0.039675	0.041783	0.0219697	0.0265295	0.015633	0.0189943	0.0413401	0.029892	0.0334803	0.0244094	0.0196069	0.0197546	0.0377828	0.0158299	0.0191527	0.026343	0.0075887	0.0560451	0.039888	0.0181076	0.0372805	0.0231544	0.011894	0.0497497	0.0563991	0.019572	0.012302	0.0348397	0.0395406	0.0605719	0.137374	0.0264367	0.0448989	0.0392267	0.0330503	0.0102861	0.028752	0.0194403	0.0319631	0.0228382	0.0148617	0.0168403	0.0171631
SGB.189	d_Bacteria;p_Bacillota;c_Clostridia;o_Lachnospirales;f_Lachnospiraceae;g_Eubacterium_U;s_Eubacterium_U album	0.149784	0.262879	0.0772698	0.0970302	0.191118	0.0999685	0.0943989	0.192789	0.0995815	0.107251	0.0530033	0.111778	0.321354	0.0836561	0.275962	0.18904	0.0715793	0.0780602	0.770272	0.0835216	0.0612117	0.0269697	0.205256	0.297968	0.084049	0.280556	0.0679781	0.294791	0.334225	0.770789	0.0526741	0.0840297	0.0732806	0.104678	0.0841508	0.0761927	0.105598	0.15736	0.204773	6.05472	0.068293	0.261023	0.108429	0.0980109	0.0312192	0.0834306	0.0601057	0.126317
SGB.63	d_Bacteria;p_Bacteroidota;c_Bacteroidia;o_Bacteroidales;f_Tannerellaceae;g_Parabacteroides;s_Parabacteroides distasonis	0.204065	0.15161	6.19772	1.16229	7.0904	1.02533	3.2321	2.95598	3.39186	0.0426937	0.52173	1.54982	0.477668	0.610771	1.89585	1.44038	1.2905	0.275846	0.462548	6.41272	15.4995	13.999	0.562106	0.655212	0.541347	0.415237	7.24151	0.00980062	1.00647	0.965692	2.58048	4.82589	0.486105	0.33103	2.02926	1.91811	0.17187	1.46718	2.88489	2.97572	1.24292	0.712018	1.14135	2.23271	4.87851	3.76966	0.167505	0.903236
SGB.248	d_Bacteria;p_Bacillota;c_Bacilli;o_Erysipelotrichales;f_Erysipelotrichaceae;g_Dielma;s_Dielma fastidiosa	0.0807977	0.0695793	0.0567633	0.066258	0.0783972	0.0410513	0.0378085	0.0506905	0.0521594	0.0392858	0.0382398	0.0534613	0.0370215	0.0395338	0.0535676	0.18938	0.0940743	0.070004	0.175997	0.0389662	1.23997	0.0365461	0.0540821	0.0591026	0.0495555	0.131522	0.0376589	0.0483127	0.135045	0.0601118	0.0943645	0.0508631	0.0347134	0.0257927	0.0597025	0.0730423	0.057536	0.0948093	0.145656	0.050468	0.0277649	0.170506	0.102249	0.0589726	0.0330112	12.3005	0.043738	0.0434155
SGB.284	d_Bacteria;p_Bacillota;c_Clostridia;o_TANB77;f_CAG-508;g_CAG-273;s_CAG-273 sp000438355	0.072815	0.0786536	0.0570751	0.0933238	1.66992	0.0824985	0.0557053	0.0647585	0.0526359	0.0536402	0.0580002	0.137712	0.056292	0.0505473	0.0719257	0.0377585	0.050576	0.0215641	0.0494177	0.0414025	0.0587867	0.0305916	0.171303	0.148918	0.0487974	0.0761615	0.0763597	0.0631951	0.0898805	0.0759852	0.0349605	0.0529029	0.0307567	0.0532011	0.0567767	0.47343	0.0461978	0.263292	0.0775799	0.0560996	0.0880234	0.0555636	0.0321506	0.106806	0.0128632	0.0420133	0.0520403	0.0465575
SGB.119	d_Bacteria;p_Bacillota;c_Clostridia;o_Lachnospirales;f_Lachnospiraceae;g_Enterocloster;s_Enterocloster sp001517625	0.139038	0.104394	0.153422	0.127989	0.23117	0.211151	0.154358	0.097932	1.0212	0.101415	0.0412816	0.172286	0.142985	0.100648	0.14993	0.222246	0.125388	0.0424629	0.262207	0.333398	1.89379	0.326545	0.136287	0.129064	0.161038	0.183236	2.83951	2.38228	0.147095	0.128314	0.111339	0.153677	0.100363	0.0622866	1.29432	0.0755389	0.062414	0.14407	0.13972	0.138334	0.211223	1.11223	0.423513	0.128536	0.075453	0.125527	0.383003	0.130725
SGB.348	d_Bacteria;p_Bacillota;c_Clostridia;o_Clostridiales;f_Clostridiaceae;g_Clostridium;s_Clostridium saudiense	0.0563788	0.0474696	0.0396651	0.0577842	0.0949045	0.0401426	0.187625	0.227262	0.0575266	0.0616362	0.132006	0.0931336	0.0692849	0.145162	0.0368535	0.0285764	0.0487885	0.0362305	0.26694	0.13364	0.0548655	0.0331431	0.0695276	0.653566	0.19737	5.41885	0.050386	0.222655	0.108019	0.0848514	0.0273012	0.0370634	0.577133	0.397067	0.0496576	0.0656561	0.0602181	0.0950826	1.85358	0.0484283	0.0464023	0.127163	0.0309908	0.102778	0.0211304	0.0484977	0.0358239	0.0996179
SGB.40	d_Bacteria;p_Bacteroidota;c_Bacteroidia;o_Bacteroidales;f_Bacteroidaceae;g_Phocaeicola;s_Phocaeicola sp019414665	0.266185	0.54508	0.405204	0.631269	1.10515	0.165022	0.500412	1.09506	0.509059	0.26601	1.11789	0.317231	0.403826	2.71391	0.458087	0.322726	0.449	0.0361687	0.288174	0.452277	0.441457	0.460212	0.575699	0.315811	0.13293	0.084179	9.74184	0.291045	9.08234	0.0766998	8.13797	0.65307	1.18942	0.382999	4.97333	0.191754	0.268093	11.2137	0.270157	0.739554	4.42636	0.230018	0.378223	0.240487	1.57856	0.556486	0.295411	17.2785
SGB.271	d_Bacteria;p_Bacillota;c_Clostridia;o_TANB77;f_CAG-465;g_CAG-465;s_CAG-465 sp000433755	0.0399064	0.0478126	0.0401947	0.056022	0.122017	0.0513639	0.047071	0.0571266	0.0600323	0.0579672	0.07057	0.0949484	0.042528	0.0457674	0.0377794	9.95933	0.0438158	0.0168826	0.0493185	0.0380057	0.0614729	0.0289369	0.178377	7.12061	0.0420844	0.0647523	0.0572252	0.0440198	0.0686555	0.114772	0.0267231	0.0391432	0.0283021	0.0456758	0.052957	0.0973753	0.0458515	0.20453	0.0702621	0.0533226	0.0445514	0.0508746	0.0243164	0.196229	0.0131531	0.0524455	0.0325386	0.025997
SGB.141	d_Bacteria;p_Bacillota;c_Clostridia;o_Oscillospirales;f_Oscillospiraceae;g_Faecousia;s_Faecousia sp900546075	0.0293497	0.0177499	0.0443338	0.0467174	0.290005	0.076071	0.570454	0.0220997	0.0145151	0.0112246	0.0177494	0.886818	0.0796947	0.105242	0.0573468	0.0265166	0.0144025	0.012893	0.0118616	0.015632	0.0220741	0.00680105	0.97483	0.579366	0.0840883	0.0715325	0.0332854	0.0142666	0.215454	0.429819	0.0145922	0.0154117	0.836273	0.0257831	0.0154118	1.98646	0.0168928	1.36741	0.0358062	0.209096	0.0111158	0.0223061	0.0132796	0.749882	0.0537604	0.0165145	0.0141673	0.0503462
SGB.197	d_Bacteria;p_Bacillota;c_Clostridia;o_Lachnospirales;f_Lachnospiraceae;g_Mediterraneibacter;s_Mediterraneibacter lactaris	0.105056	0.124879	0.165083	0.401992	1.5026	0.824686	0.123821	0.0611738	0.0634735	0.227982	0.0639617	0.329926	0.131771	0.336144	2.03159	0.15494	0.0609793	0.0816333	0.198676	0.0884016	0.0520203	0.0252579	0.119689	1.04932	1.62874	0.120195	0.0655836	0.66905	0.085699	0.738209	0.056433	0.0684407	0.0405062	0.218853	0.0782841	0.0573009	0.202064	0.0634181	0.109799	1.76233	0.0487919	0.218112	0.0626249	0.650715	0.0374693	0.0685629	0.0590948	2.16442
SGB.266	d_Bacteria;p_Bacteroidota;c_Bacteroidia;o_Bacteroidales;f_Marinifilaceae;g_Butyricimonas;s_Butyricimonas virosa	0.0457354	0.0381958	0.0585865	0.0570419	0.0412508	0.363539	0.461668	0.0679867	0.0691606	0.0265455	0.0505535	0.47018	0.031398	0.198785	0.160187	0.0355	0.0718641	0.0121905	0.0541484	0.033571	0.0492181	0.0419569	0.0808666	0.0675902	0.100952	0.0357778	0.751593	0.0177107	0.0517296	0.875463	0.0219266	0.264087	1.17341	0.227998	0.882099	0.227225	0.0345548	0.630942	0.466028	0.492914	0.0722957	0.0396334	0.0717164	0.274724	1.05853	0.76891	0.124048	0.0261542
SGB.164	d_Bacteria;p_Bacillota;c_Bacilli;o_RF39;f_UBA660;g_RUG13868;s_RUG13868 sp934100165	0.0554674	0.045462	0.0485251	0.0595929	0.0865585	0.052955	0.0624927	0.0666185	0.052658	0.0501907	0.0492016	0.111033	0.0439238	0.0420749	0.0385668	0.0308028	0.0469748	0.0299961	0.0459419	0.0398376	0.051998	0.0355176	0.0866005	0.327239	0.0441101	0.0651351	0.0525142	0.0518768	0.0703399	0.100009	0.0248281	0.0386721	0.0303737	0.0536456	0.0493324	0.117059	0.114485	4.47603	0.0815338	0.054859	0.0424588	0.0530847	0.0283918	0.0769183	0.0161971	0.0514407	0.0435266	0.0320478
SGB.270	d_Bacteria;p_Bacillota;c_Clostridia;o_Oscillospirales;f_Ruminococcaceae;g_Ruminococcus_C;s_Ruminococcus_C sp000980705	0.0201296	0.0923379	0.0963503	0.087742	0.0728963	0.206446	0.996604	0.0924195	0.0241786	0.0557668	0.149762	0.050407	0.0417257	2.5311	0.025929	0.0178599	0.0201248	0.0224473	0.0216351	0.0172633	0.0292533	0.0103269	0.174693	0.383383	0.0402424	0.0454898	0.965604	0.013636	0.202292	0.0482591	0.0134555	0.149348	0.63307	0.0421119	0.0156628	0.0400575	0.0117713	0.0688714	0.0563937	0.0909533	0.0100627	0.0231436	0.0221774	0.713699	0.905768	0.024513	0.0188226	0.0381784
SGB.315	d_Bacteria;p_Bacillota;c_Clostridia;o_Lachnospirales;f_Lachnospiraceae;g_Butyribacter;s_Butyribacter intestini	0.0765221	0.0617956	0.11488	0.74185	0.0887461	0.0691034	0.0418671	0.0464252	0.0455356	0.0911444	0.0385035	0.0562015	1.26963	0.0678434	0.178976	0.0669672	0.0423635	0.0112657	0.0665383	0.0416838	0.0372077	0.0172372	0.0809127	0.208206	3.51297	0.953572	0.0370476	0.0709387	0.788921	0.0367798	0.0228447	0.0303254	0.0262911	0.0336995	0.0280812	0.0429941	0.0286511	0.160448	0.0508731	0.0476894	0.022117	0.0514725	0.02812	0.0490158	0.0138307	0.0344919	0.0299887	0.0356751
SGB.243	d_Bacteria;p_Bacillota;c_Clostridia;o_Lachnospirales;f_Lachnospiraceae;g_Hungatella;s_Hungatella hathewayi	0.0683559	0.0699366	0.0257464	0.0350194	0.0489563	0.0355598	0.0386679	0.0631762	0.102851	0.0188917	0.0223304	0.0401997	0.0271071	0.0247943	0.0379839	0.0244803	0.0541288	0.0296016	0.0223655	0.0235961	0.503599	0.0101344	0.113074	0.0372164	0.0216011	0.0380279	0.183993	0.0269569	0.0525444	0.0875497	0.0238932	0.0239354	0.749276	0.0210074	0.0377725	0.0787441	0.0202163	0.0313649	3.43163	0.0594791	0.0136795	0.0907311	0.0176922	0.025502	1.27581	1.36467	0.259026	0.0230496
SGB.327	d_Bacteria;p_Bacillota;c_Clostridia;o_Lachnospirales;f_Lachnospiraceae;g_Anaerostipes;s_Anaerostipes amylophilus	0.131903	0.851458	0.256035	0.123668	0.290421	0.836336	0.11864	0.133229	0.109022	0.439397	0.0690522	0.241944	0.717489	0.235978	0.534883	1.45329	0.121683	0.130037	0.922911	0.467941	0.0728761	0.0326878	0.169629	0.264105	0.232929	1.77933	0.0866093	1.14875	0.347351	0.11641	0.0816773	0.115955	0.140401	1.01633	0.0846377	0.076717	0.315387	0.0964531	0.310083	0.233291	0.0813366	0.341362	0.274106	0.464222	0.0457348	0.148311	0.10401	0.26819
SGB.220	d_Bacteria;p_Bacillota;c_Bacilli;o_Lactobacillales;f_Streptococcaceae;g_Streptococcus;s_Streptococcus parasanguinis_P	0.065919	0.0447486	0.0491827	0.0390605	0.0586833	0.0515085	0.0494198	0.151984	0.0578025	0.124843	0.0249043	0.0424977	0.0529224	0.0416534	0.0486144	0.165566	0.101256	0.289602	0.0703004	0.0594758	0.0463631	0.0255186	0.0622503	0.0750689	0.050637	0.802917	0.325667	0.244475	0.0595215	0.036327	0.133156	0.0189515	0.0344964	0.134696	0.164325	0.0330604	0.230598	0.040855	0.0675589	0.0570179	0.311701	2.12818	0.0411777	0.0173417	0.051271	0.111788	0.0841296	0.139064
SGB.235	d_Bacteria;p_Bacillota;c_Clostridia;o_Oscillospirales;f_Ruminococcaceae;g_Faecalibacterium;s_Faecalibacterium prausnitzii_I	0.458407	4.15561	0.385551	0.737084	5.50655	0.402476	1.56519	0.568758	0.110167	0.458001	0.31223	0.779039	4.99083	2.45546	1.78449	1.43017	0.278675	0.189323	0.403365	0.703806	0.236476	0.0451895	1.00265	1.96059	1.32475	2.69871	0.0398474	0.139241	0.657322	0.666679	0.498442	0.253834	0.522818	1.61142	0.153441	0.391156	0.525988	0.886977	0.0833242	1.37922	0.0396156	0.169557	0.769595	1.70148	0.571498	0.115092	0.0705329	2.1351
SGB.301	d_Bacteria;p_Bacillota;c_Negativicutes;o_Veillonellales;f_Dialisteraceae;g_Dialister;s_Dialister succinatiphilus	0.0273726	0.0727769	0.0419041	0.0359003	0.0505164	0.823877	0.0454442	0.0397208	0.017253	0.0273502	0.0236362	4.9146	0.0436942	0.110426	0.0366846	0.0407422	0.0315242	0.0137491	0.0365782	0.0308144	0.0294504	0.0117472	0.0949639	0.0653359	0.0438213	0.075316	0.0306491	0.0269103	12.8582	0.0788024	0.0217606	0.0542941	0.129012	0.0943579	0.0265195	0.0532784	0.0171809	0.0788811	0.0500879	0.0486261	0.0257652	0.0390617	0.0454289	0.0352845	0.89456	0.0321804	0.0305705	0.0344629
SGB.5	d_Bacteria;p_Bacillota;c_Clostridia;o_Christensenellales;f_CAG-138;g_SFEL01;s_SFEL01 sp004557245	0.0477419	0.0406743	0.117823	0.0984814	0.0721482	0.0721638	0.0784321	0.0317676	0.0298826	0.0348642	0.0209343	0.39824	0.144193	0.281613	0.0753089	0.110908	0.0335604	0.0285151	0.0460961	0.033584	0.04771	0.0197959	1.32761	0.276109	0.0922644	0.0845125	0.0272846	0.0319108	0.445137	6.50051	0.0366504	0.0292933	0.974409	0.090584	0.0323444	8.96512	0.0230068	0.504862	0.0650033	0.161602	0.0205255	0.059697	0.0609832	5.85224	8.15384	0.0259948	0.034929	0.0836932
SGB.210	d_Bacteria;p_Bacillota;c_Clostridia;o_Peptostreptococcales;f_Peptostreptococcaceae;g_Intestinibacter;s_Intestinibacter bartlettii	0.110428	0.0814043	0.0514649	0.0539324	0.114269	0.0517513	0.284326	0.161471	0.137565	0.0950917	0.0893951	0.109103	0.0616109	0.226053	0.0949902	0.0513871	0.144763	0.0346668	0.416352	0.0731467	0.109555	0.0344293	0.0676083	0.521107	0.191908	0.706343	0.0608321	0.476003	0.227074	0.166091	0.0309034	0.266015	0.141444	0.409895	0.0711348	0.219156	0.0673976	0.0951147	0.27695	0.0457768	0.0469039	2.19324	0.0558168	0.0905613	0.0301515	0.0476308	0.150766	0.0974058
SGB.109	d_Bacteria;p_Actinomycetota;c_Coriobacteriia;o_Coriobacteriales;f_Atopobiaceae;g_Olsenella_H;s_Olsenella_H sp905214865	0.0122817	0.0173075	0.0155321	0.0136368	0.0224445	0.040803	0.00839095	0.00632443	0.0097979	0.00715601	0.00668937	0.0225154	0.0190536	0.0150912	0.00919124	0.0086586	0.0139472	0.0134216	0.00540792	0.0124633	0.0290608	0.00468537	0.0282939	0.0135351	0.00803303	0.0292179	0.0155491	0.0136822	0.0119567	0.0167159	0.00711264	0.00510219	0.0239535	2.40442	0.00699115	0.0291266	0.00497736	0.0215565	0.0132141	0.0130594	0.00792346	0.0201023	0.00801123	0.0124862	0.0259524	0.00736662	0.00949857	0.00978641
SGB.25	d_Bacteria;p_Bacillota;c_Clostridia;o_TANB77;f_CAG-508;g_CAG-452;s_CAG-452 sp000434035	0.0525295	0.135255	0.0520692	0.0790837	0.185354	0.10178	0.0828706	0.0900318	0.07567	0.0458567	0.0568927	0.430414	0.0835894	0.118823	0.0545257	0.100229	0.0451224	0.114698	0.084286	0.0443188	0.0626651	0.0347343	0.131377	0.191696	0.155067	0.080898	0.062912	0.265961	0.0989578	12.2313	0.033095	0.0424034	0.0524352	0.324097	0.0600607	1.15322	0.054982	2.84508	0.164969	0.0597486	0.0535976	0.0588158	0.0329193	0.0954938	0.0244704	0.118514	0.0391169	0.0465305
SGB.132	d_Bacteria;p_Bacillota;c_Clostridia;o_Oscillospirales;f_Acutalibacteraceae;g_CAG-488;s_CAG-488 sp000434915	0.0262115	0.0222965	0.0250713	0.0463006	0.0417841	0.0369073	0.0218651	0.0212063	0.0299012	0.0228239	0.0278088	0.0405118	0.0307288	0.0287227	0.0261599	0.0322418	0.0196153	0.0157252	0.0239217	0.0166747	0.0252921	0.00811084	0.0464287	0.0500857	0.0187285	0.0283632	0.0226833	0.0235287	0.0421655	0.0334312	0.0130482	0.0182518	0.0270554	0.241951	0.0177788	1.64829	0.034672	0.0473484	0.0373659	0.0303994	0.0119613	0.0572811	0.0296835	0.0224946	0.0244139	0.0201693	0.014312	0.0201466
SGB.147	d_Bacteria;p_Bacteroidota;c_Bacteroidia;o_Bacteroidales;f_Bacteroidaceae;g_Prevotella;s_Prevotella sp900546535	0.0261365	0.0280717	0.0314376	0.0385704	0.0404989	0.0475477	5.6473	0.0360448	0.0342354	7.36544	6.94368	2.1436	0.0221352	25.237	0.0198628	0.0311853	0.0383853	0.00772033	0.0154089	0.0340434	0.846415	0.0137904	0.0379801	0.0535834	0.152459	0.0191546	0.0444335	0.0149529	0.853468	0.0902887	6.64687	0.020717	0.0708327	13.1743	0.149245	6.60456	10.4202	0.0318685	0.0286966	0.0277025	4.99233	0.741336	0.0371738	0.0143702	0.136844	0.585812	0.0568896	0.0270061
SGB.106	d_Bacteria;p_Bacillota;c_Bacilli;o_Lactobacillales;f_Lactobacillaceae;g_Ligilactobacillus;s_Ligilactobacillus salivarius	0.0308831	0.0351564	0.0285441	0.0377201	0.0659938	0.0296049	0.036536	0.048499	0.0418395	0.0384838	0.0403963	0.0420214	0.0297739	0.0351157	0.0254748	0.0245622	0.0303203	0.478273	0.0328356	0.0251445	0.0334281	0.0180329	0.0326493	0.0761191	0.0248038	0.0856254	0.0575013	0.0409493	0.0614319	0.044177	0.0310888	0.0252184	0.0219038	3.48139	0.993653	0.0717633	0.0631918	0.0477138	0.0707578	0.0295484	0.0983963	2.03249	0.0179962	0.0209709	0.0275819	0.1507	0.0304621	0.0182864
SGB.309	d_Bacteria;p_Bacillota;c_Clostridia;o_Lachnospirales;f_Lachnospiraceae;g_Blautia_A;s_Blautia_A sp900066205	0.288938	0.574967	0.211088	0.191992	0.466243	0.248743	0.296282	0.217171	0.197212	0.225582	0.0512365	0.12484	4.28236	0.18214	0.627738	0.48371	0.195305	0.156133	0.350293	0.305633	0.045319	0.415253	0.241457	0.518121	0.227663	0.478901	0.252615	0.332434	0.405625	0.26918	0.130408	0.142071	0.235011	0.17384	0.137077	0.122648	0.425539	0.501738	0.276731	0.574325	0.186222	1.4029	0.184337	0.578828	0.138269	0.339956	0.116189	0.266077
SGB.117	d_Bacteria;p_Bacillota;c_Clostridia;o_Oscillospirales;f_Oscillospiraceae;g_Lawsonibacter;s_Lawsonibacter sp900066825	0.159991	0.153386	0.370905	0.186415	1.37212	0.236953	0.67039	0.130905	0.101225	0.0530829	0.0378609	0.441053	0.295256	0.223034	0.185493	0.252846	0.647065	0.0400676	0.114201	0.0953871	0.109286	0.08915	0.52974	0.349039	0.188147	0.172609	0.915226	0.0913278	0.416081	0.272674	0.110722	0.64433	0.22692	0.139835	1.54873	0.384654	0.0587319	0.333922	2.75273	0.282174	0.0447456	0.526111	0.191295	0.303438	0.270908	0.101688	0.105749	0.27498
SGB.345	d_Bacteria;p_Bacillota;c_Clostridia;o_UBA1212;f_UBA1255;g_Egerieisoma;s_Egerieisoma sp900552695	0.0908842	0.120576	0.0614033	0.0725324	0.0833496	0.0566899	0.101334	0.0687255	0.0373157	0.0678701	0.0218858	0.0626963	0.137137	0.0650267	0.070091	0.128863	0.0461628	0.0329422	0.31725	0.0715082	0.0329062	0.0166388	0.0469884	0.0681325	0.0441102	0.116071	0.0440711	0.0400235	0.0505415	0.0584753	0.0305303	0.0305249	0.040574	0.128131	0.0214477	0.056691	0.023012	0.0477621	0.0766855	0.0474385	0.0337837	0.0559322	0.0191787	0.790365	0.0184364	0.0411568	0.032564	0.0430098
SGB.130	d_Bacteria;p_Bacillota;c_Clostridia;o_Oscillospirales;f_Oscillospiraceae;g_Vescimonas;s_Vescimonas sp000435975	0.0595383	0.0233813	0.0509617	0.0725132	0.0952448	0.0797723	0.0716815	0.0255876	0.0198865	0.0112697	0.0140681	0.126337	0.126282	0.419957	0.030845	0.0522973	0.0227886	0.0164739	0.0134719	0.0197731	0.0273771	0.0116692	0.830847	0.100529	0.101772	0.165558	0.0458237	0.0106465	0.749031	0.178135	0.0190215	0.0237282	0.204979	0.0394749	0.0354895	2.68249	0.0100159	0.143746	0.063037	0.0964339	0.0164282	0.0408817	0.0230004	0.110282	0.152659	0.0211716	0.0212062	0.0840207
SGB.175	d_Bacteria;p_Bacillota;c_Clostridia;o_Oscillospirales;f_Oscillospiraceae;g_Flavonifractor;s_Flavonifractor plautii	1.12032	1.04025	0.117992	0.115103	0.51835	0.166881	0.199897	0.515	2.44099	0.0527837	0.0401873	0.124152	0.128519	0.108593	0.0880332	0.0650994	0.24753	0.101393	0.306618	0.05605	1.59668	0.635843	0.493279	0.131212	0.0554704	0.0686771	2.451	0.0983088	0.15649	0.187835	0.0271108	0.718207	0.0834349	0.117954	0.581511	0.767688	0.0163006	0.115174	5.52563	0.153803	0.02024	0.492566	0.130689	0.161888	0.44035	1.07561	3.67225	0.124493
SGB.181	d_Bacteria;p_Actinomycetota;c_Coriobacteriia;o_Coriobacteriales;f_Eggerthellaceae;g_Eggerthella;s_Eggerthella lenta	0.109744	0.488441	0.111406	0.0525421	0.39248	0.23466	0.176323	0.189992	0.418869	0.103567	0.0111243	0.0856141	0.0809982	0.102825	0.104672	0.0546373	0.228115	0.127414	0.331385	0.0280173	0.301037	0.294723	0.927175	0.0491758	0.0367498	0.0767305	0.298888	0.102545	0.177834	0.156142	0.0287913	0.0653159	0.0999606	0.0672899	0.0941242	0.0732476	0.0169703	0.0576959	1.24716	0.0571869	0.0532405	0.544496	0.0760305	0.0851823	0.0797554	0.0131752	3.08153	0.170941
SGB.33	d_Bacteria;p_Bacillota;c_Negativicutes;o_Acidaminococcales;f_Acidaminococcaceae;g_Phascolarctobacterium;s_Phascolarctobacterium faecium	5.08608	0.0317039	4.69481	1.32166	0.0673498	0.0822029	0.029715	0.0288917	0.0235534	5.48208	2.95834	0.0421557	2.7268	0.0424015	2.76518	1.46651	4.55743	0.242175	1.13634	3.07924	10.781	5.59518	5.86271	2.38509	1.40376	0.159955	2.34543	0.0462893	0.024701	3.8486	0.0300109	1.25487	0.0250015	0.0261284	1.42673	0.0407286	0.0426236	0.18749	0.0299223	2.58885	0.153881	9.37124	0.0852638	2.00628	0.0119763	0.0197251	0.0189674	5.25715
SGB.176	d_Bacteria;p_Bacillota;c_Clostridia;o_Oscillospirales;f_Ruminococcaceae;g_Anaerotruncus;s_Anaerotruncus colihominis	0.117819	0.0506351	0.124307	0.0664092	0.192506	0.075526	0.0420975	0.116838	0.329427	0.0202322	0.0159349	0.0662054	0.0521725	0.0457013	0.035504	0.0440383	0.127928	0.0136759	0.0367916	0.0207818	0.220973	0.132525	0.18819	0.068017	0.033635	0.0674093	0.0916301	0.0521646	0.0934755	0.32474	0.0156925	0.0208589	0.0461547	0.0218177	0.0350357	0.0670289	0.0116559	0.06927	5.04327	0.0536111	0.0182156	0.0949242	0.0418076	0.0836058	0.219668	0.0254326	0.023567	0.0438273
SGB.112	d_Bacteria;p_Bacillota;c_Clostridia;o_Lachnospirales;f_Lachnospiraceae;g_Roseburia;s_Roseburia intestinalis	0.280355	3.83028	1.26213	0.35359	0.122407	0.178651	2.56989	0.0758997	0.0600319	1.03735	0.407848	0.810138	1.11096	2.58039	0.584771	9.16609	3.41164	0.0784412	15.3546	2.55321	0.0577433	0.0165665	0.0807486	0.26902	1.94443	0.666016	0.086255	1.87017	1.43742	0.168735	0.56597	0.130327	0.0616417	0.0706056	7.59558	0.0958939	0.116177	0.0700585	0.619036	0.403419	0.0738037	0.15985	0.108237	0.0768078	0.0523606	0.0610344	0.0572861	2.37875
SGB.330	d_Bacteria;p_Bacillota;c_Clostridia;o_Lachnospirales;f_Lachnospiraceae;g_Faecalimonas;s_Faecalimonas sp000209385	0.0816483	0.132163	0.0588055	0.0600324	0.0949787	0.0723646	0.107809	0.0820069	0.101395	0.048743	0.0433498	0.0703068	0.0929038	0.0717476	0.149119	0.144532	0.10153	0.0435586	0.126102	0.113107	0.0726765	0.0315138	0.167361	0.18304	0.050923	0.108904	0.123867	0.241787	0.123247	0.132234	0.0545891	0.0882848	0.0452312	0.0503194	0.218875	0.0623513	0.0934943	0.0819199	0.149144	0.0868004	0.0534802	0.21041	0.0569901	0.107648	0.0378574	0.100763	0.0979185	0.074006
SGB.38	d_Bacteria;p_Bacteroidota;c_Bacteroidia;o_Bacteroidales;f_Rikenellaceae;g_Alistipes;s_Alistipes putredinis	5.03004	0.0855114	18.1832	8.0605	3.98696	9.63686	5.29667	0.291693	0.169416	0.214229	0.415609	8.46171	3.73187	5.64393	6.92466	0.688509	12.4503	0.0462812	0.0277093	5.00643	3.80445	0.568411	4.89724	8.73347	3.17952	0.578807	21.2188	0.00830653	0.414539	18.878	0.263967	10.2325	13.732	2.52261	10.2979	0.658038	0.519991	3.43461	15.0215	7.28374	0.699818	2.57399	8.00978	4.49815	6.3781	1.44038	3.79525	2.35635
SGB.329	d_Bacteria;p_Bacillota;c_Clostridia;o_Lachnospirales;f_Lachnospiraceae;g_Enterocloster;s_Enterocloster bolteae	0.194393	0.0438898	0.0452714	0.046659	0.141029	0.0549998	0.129471	0.233432	0.195631	0.0320166	0.0334986	0.0515876	0.0310048	0.0359472	0.0416805	0.0345866	0.170429	0.0152129	0.0454856	0.0384682	0.6957	0.0101257	0.0780577	0.0487103	0.0253984	0.036844	0.390408	0.114614	0.0725692	0.258932	0.0395727	0.104794	0.0297885	0.0283772	0.442512	3.41213	0.0285197	0.039304	0.166383	0.0435201	0.0263412	1.57341	0.0580887	0.0446375	0.0698035	4.64262	2.65007	0.0264681
SGB.50	d_Bacteria;p_Bacillota;c_Clostridia;o_Oscillospirales;f_Oscillospiraceae;g_Oscillibacter;s_Oscillibacter welbionis	0.0382023	1.10529	0.46251	0.178353	1.63454	2.03476	0.562085	0.793722	3.49215	0.0544213	0.0282272	0.319041	0.161036	0.204539	0.120071	0.0631045	1.4646	0.0437812	0.0659337	0.0548707	2.04307	2.05411	1.08425	0.178781	0.0610372	0.058999	3.58272	0.038212	0.426161	0.147819	1.68883	0.256745	0.125517	0.472084	1.63427	2.52048	0.00846361	0.313178	2.14506	0.276677	0.125045	0.450552	0.191664	0.579791	0.432344	0.0213334	0.0425885	0.117722
SGB.162	d_Bacteria;p_Bacillota;c_Clostridia;o_Oscillospirales;f_CAG-272;g_UBA11512;s_UBA11512 sp003522145	0.0412084	0.0297601	0.0659982	0.0538052	0.123417	0.0582537	0.0388059	0.0312152	0.0350691	0.0592088	0.022981	0.609131	0.0531894	0.0712489	0.0706903	0.0730321	0.0375013	0.0395331	0.0991484	0.0362555	0.0395738	0.015909	0.175929	0.0991373	0.0774688	0.040272	0.0352435	0.0240935	0.134044	0.0828161	0.0250427	0.019379	0.0492802	0.0350758	0.0174161	0.164882	0.0165696	2.63996	0.077227	0.0718595	0.011704	0.0445206	0.0903435	0.270281	0.0603056	0.0293738	0.045333	0.0790307
SGB.69	d_Bacteria;p_Bacteroidota;c_Bacteroidia;o_Bacteroidales;f_Marinifilaceae;g_Odoribacter;s_Odoribacter splanchnicus	0.0454111	0.0554621	0.0987917	1.20559	2.10301	0.307341	0.0568741	1.29577	0.0869896	0.261105	0.155465	0.678247	1.19227	1.49222	0.584355	0.072831	0.0811518	0.0159639	0.153253	0.614847	0.292497	0.35516	0.838038	2.51459	0.783681	0.0580758	0.547994	0.00965312	0.758087	0.590565	0.0915019	1.30918	0.573088	0.360582	0.438745	0.271509	0.0894718	1.64228	0.0830481	1.21628	0.139551	0.0597939	0.231365	1.30463	2.58205	0.985284	0.0664039	0.0457079
SGB.173	d_Bacteria;p_Pseudomonadota;c_Alphaproteobacteria;o_RF32;f_CAG-239;g_Scatacola_A;s_Scatacola_A faecigallinarum	0.0348494	0.0386213	0.03377	0.0606435	0.0531908	0.0405774	0.0304494	0.0467335	0.0307098	0.0239379	0.0217989	0.0370664	0.0407509	0.0315913	0.0426433	0.0527758	0.0319625	0.0933928	0.0883402	0.0336528	0.0288671	0.0148438	0.0544507	0.0455835	0.0360341	0.101834	0.0329839	0.0791909	0.0520683	0.0392743	0.0220081	0.0261186	0.0209799	0.0381336	0.0311853	0.0405714	0.0305297	14.6563	0.0367871	0.050751	0.0227502	0.0942234	0.0289315	0.0250929	0.0199144	0.0733303	0.0256061	0.0422729
SGB.343	d_Bacteria;p_Bacillota;c_Clostridia;o_Lachnospirales;f_Lachnospiraceae;g_Hungatella_A;s_Hungatella_A hathewayi_A	0.0554312	0.0267292	0.0247485	0.0384589	0.0398863	0.0373025	0.0256888	0.0289317	0.0274956	0.0227289	0.0278035	0.034936	0.0308254	0.0262465	0.0283978	0.0250293	0.0224036	0.014962	0.0298077	0.0208467	0.0536685	0.00744023	0.0410365	0.0394651	0.0230607	0.0497521	0.0306229	0.0335299	0.0317704	0.037299	0.0173861	0.0141017	0.025089	0.0214314	0.02617	0.0412013	0.027565	0.0306613	0.0924978	0.0331334	0.0123949	0.0395295	0.0196572	0.0204663	0.0201825	0.0628917	0.0423779	0.0219436
SGB.184	d_Bacteria;p_Bacillota;c_Bacilli;o_Erysipelotrichales;f_Coprobacillaceae;g_Thomasclavelia;s_Thomasclavelia ramosa	0.0749276	0.0866701	0.0384563	0.0650662	0.0803616	0.0408581	0.0629594	0.0880925	0.121947	0.0436748	0.039216	0.0675276	0.0436354	0.0356097	0.0534825	0.0409616	0.109626	0.0270393	0.578639	0.0589431	0.209865	0.101444	0.0586988	0.0759076	0.0300284	0.0590687	0.0969765	0.0583619	0.0399017	0.0509726	0.0271365	0.0375878	0.0408815	0.0329349	0.0502294	0.0858373	0.026959	0.0531759	1.95471	0.038115	0.0369512	0.171671	0.0631974	0.0302315	0.0227528	0.0879655	0.0746957	0.0262121
SGB.252	d_Bacteria;p_Bacteroidota;c_Bacteroidia;o_Bacteroidales;f_Bacteroidaceae;g_Paraprevotella;s_Paraprevotella xylaniphila	0.253731	0.273996	0.210899	0.476508	0.0561797	0.138028	0.211788	0.511349	0.793643	0.0502876	0.991018	0.0965949	0.103497	0.0417373	0.104459	0.0992491	0.255093	0.0209514	0.171491	0.195072	0.466778	1.13077	0.280435	0.162094	0.39015	0.0408628	0.152452	0.0132896	0.354055	0.181461	0.632648	0.880277	0.317524	1.95864	0.485186	0.535982	1.70047	0.118833	0.0944088	0.0966646	0.276343	0.260891	0.181141	0.235599	0.341605	3.0028	0.0868479	0.356312
SGB.259	d_Bacteria;p_Bacillota;c_Clostridia;o_Lachnospirales;f_Lachnospiraceae;g_Blautia_A;s_Blautia_A sp003471165	0.600207	1.02018	0.42397	0.622175	0.649396	0.405844	0.535327	0.842591	0.401762	0.49347	0.147353	0.367949	0.632731	0.444929	1.4929	1.8445	0.748932	0.322497	1.71508	1.76499	0.168091	0.14567	0.443226	0.783038	0.472904	1.15433	0.939699	2.61316	0.732157	1.22078	0.379505	0.514449	0.25588	0.653755	0.58581	0.196774	1.81283	0.283982	0.606558	0.642894	0.406264	2.75754	0.859321	0.601253	0.291843	0.859167	2.09342	0.727287
SGB.307	d_Bacteria;p_Bacteroidota;c_Bacteroidia;o_Bacteroidales;f_Bacteroidaceae;g_Prevotella;s_Prevotella rara	0.048614	0.0705289	0.0923622	0.0848519	0.0478168	0.0543752	0.589576	0.465636	0.0693357	0.251284	0.487403	23.2357	0.0381831	0.545601	0.0478632	0.0386277	0.144956	0.0301986	0.105662	0.0509245	0.308108	0.0927035	0.116486	0.0760934	0.0395653	0.0235187	0.148112	0.0932541	0.0824726	1.06124	0.455796	0.0554019	0.0261442	0.0730738	0.0815713	0.299667	0.204512	0.172997	0.0724142	0.181058	0.299323	0.136634	0.128959	0.0379212	0.0385853	0.193224	0.173637	0.0394547
SGB.48	d_Bacteria;p_Bacteroidota;c_Bacteroidia;o_Bacteroidales;f_Bacteroidaceae;g_Phocaeicola;s_Phocaeicola coprophilus	0.0330042	0.739837	0.0741483	0.216356	0.154417	0.0813061	0.100994	0.405492	0.0927306	0.0622901	0.0875293	0.183794	0.131219	0.125093	0.0681986	0.0640593	0.0896259	0.00865511	0.108702	0.0929754	0.0928602	0.518489	0.121633	0.203794	0.039589	0.0318642	0.264155	0.0109406	0.263933	0.0561647	19.8623	0.135071	0.0766105	0.0575135	0.145534	0.0601656	0.0774741	0.400774	0.116123	0.0810029	0.173642	1.73416	0.140918	0.159415	0.110882	0.111307	0.318646	0.401257
SGB.127	d_Bacteria;p_Bacillota;c_Clostridia;o_Christensenellales;f_CAG-138;g_UBA1685;s_UBA1685 sp002320595	0.0833319	0.0374777	0.0479595	0.0483458	0.0668119	0.053778	0.0448341	0.0351908	0.0242259	0.0199161	0.0168073	0.138755	0.0888717	0.0639065	0.0419719	0.0540935	0.0286033	0.0188398	0.0299423	0.0284212	0.0360614	0.0189473	0.125572	0.0743686	0.0408999	0.0603767	0.0316962	0.033338	0.0891228	0.163885	0.0307838	0.0263406	0.0649883	0.0318215	0.0274989	3.33077	0.020563	0.124956	0.0496211	0.0697454	0.015635	0.0444068	0.0553879	8.84254	0.0976151	0.029353	0.0321206	0.0486047
SGB.358	d_Bacteria;p_Bacillota;c_Clostridia;o_Lachnospirales;f_Lachnospiraceae;g_Maccoya;s_Maccoya intestinihominis	0.662814	0.200369	0.124013	0.125238	0.128578	0.121299	0.117912	0.0710706	0.068397	0.0614557	0.0513349	0.120518	0.203335	0.0774945	0.186464	0.295812	0.0975414	0.0312264	0.466807	0.109537	0.0517572	0.0248118	0.247445	0.432266	0.565303	0.623912	0.0770518	0.417819	3.2848	0.433586	0.0470452	0.0691295	0.0599187	0.101084	0.0896197	0.0839046	0.0868415	0.0708747	0.0823743	0.147881	0.041082	0.147796	0.182127	0.102225	0.0450977	0.144123	0.0783513	0.252839
SGB.275	d_Bacteria;p_Bacillota;c_Bacilli;o_Lactobacillales;f_Lactobacillaceae;g_Lactobacillus;s_Lactobacillus acidophilus	0.0298815	0.0317398	0.0295478	0.0343346	0.054194	0.0265284	0.027122	0.0355173	0.0310883	0.0264015	0.0289831	0.0343845	0.0215106	0.0265804	0.0219761	0.0163069	0.0271225	0.0131137	0.0205063	0.0192405	0.0304964	0.0168304	0.0286388	0.0555389	0.0173161	0.0386766	0.0278288	0.0288933	0.0273376	0.0246354	0.0205083	0.0207137	0.0656116	0.103345	0.0439472	0.0336717	0.0263213	0.0389257	0.0387804	0.0282908	0.031102	0.061508	0.0145033	0.0155786	0.0973083	0.0378699	0.023388	0.0150744
SGB.293	d_Bacteria;p_Pseudomonadota;c_Gammaproteobacteria;o_Burkholderiales;f_Burkholderiaceae;g_Sutterella;s_Sutterella sp900754475	0.00800033	0.0153729	0.012559	0.011259	0.0142893	0.0239984	1.94369	0.00947257	0.00798086	0.00712543	0.0110225	0.0183481	0.0130742	0.0134531	0.00610917	0.00894726	0.0321412	0.0337426	0.00714264	0.0293182	0.0165154	0.00314725	0.0178687	0.0153055	0.00725328	0.0306716	0.0253932	0.00924063	0.0130293	0.010782	0.0258716	0.00571993	0.0124317	0.0126417	0.00928568	0.0220772	0.00678749	0.0246003	0.0121872	0.0125777	0.00955981	0.0159909	0.0132606	0.00847144	0.0117424	0.0397318	0.0083967	0.0319496
SGB.208	d_Bacteria;p_Bacteroidota;c_Bacteroidia;o_Bacteroidales;f_Bacteroidaceae;g_Bacteroides;s_Bacteroides ovatus	0.163332	0.155031	3.03888	1.22349	8.4868	0.64589	0.452498	2.30574	5.84048	1.8089	0.925367	0.532327	0.461313	0.709923	1.15656	0.468811	3.5359	0.0166756	2.48842	4.72251	11.4265	4.88596	0.678445	1.23718	1.34705	0.0438732	4.93537	0.404995	1.48858	0.358515	0.247493	4.88517	0.643405	0.490949	0.378831	0.240903	0.0502621	0.675053	3.60607	0.277309	0.80392	0.975844	0.970529	1.14456	0.221871	0.352282	41.757	3.12465
SGB.177	d_Bacteria;p_Bacillota;c_Clostridia;o_Lachnospirales;f_Lachnospiraceae;g_Acetatifactor;s_Acetatifactor acetigignens	0.438624	1.51354	0.497642	0.707631	5.59734	0.338433	6.28399	3.01733	0.246124	0.276488	0.127279	3.27849	1.13023	1.42372	6.09624	1.27018	0.312374	1.16559	1.06445	1.10409	0.0749268	0.1029	0.697883	0.94376	0.879928	2.01333	0.259942	1.23176	1.20617	0.332892	0.148488	0.647606	0.15856	0.43659	0.657612	0.263462	0.266075	0.226736	1.87374	3.91377	0.132409	0.385854	1.28898	0.360335	0.164706	0.372908	11.6393	1.26366
SGB.87	d_Bacteria;p_Bacillota;c_Clostridia;o_Oscillospirales;f_Oscillospiraceae;g_CAG-170;s_CAG-170 sp000432135	0.0763336	0.0327403	0.0641125	0.142529	0.0812334	0.0856303	0.0572944	0.0403266	0.0158376	0.0365816	0.0155393	2.2249	0.43313	0.391266	0.0638497	0.0986695	0.0262102	0.0210277	0.030404	0.0282256	0.0371964	0.0240535	2.75691	1.3724	0.271708	0.248882	0.0329021	0.0184345	0.339174	0.528847	0.045093	0.0291095	19.4092	0.20865	0.0345766	0.791849	0.0153966	2.73494	0.0457413	1.53536	0.0195589	0.0334965	0.0506079	2.96387	7.41643	0.0229749	0.0206447	0.0723163
SGB.70	d_Bacteria;p_Bacillota;c_Clostridia;o_Oscillospirales;f_Ruminococcaceae;g_Ruminococcus_C;s_Ruminococcus_C callidus	0.0261355	2.3977	0.0519374	1.55246	0.501045	3.6889	0.0669957	1.45518	0.107203	0.0171834	0.0295179	0.353451	0.173202	0.231452	0.0608515	0.0228607	0.0174269	0.0249346	0.228967	0.014595	0.0271911	0.00762946	0.0672122	0.190906	0.0674633	0.0972438	0.046542	0.012433	0.928115	0.53633	0.0122616	2.70454	1.17608	0.377519	0.0137359	0.0453121	0.0576435	0.0480835	0.708704	0.121067	0.00994773	0.0229457	0.0205519	0.0757738	0.057013	0.0163035	0.0149799	0.0747881
SGB.30	d_Bacteria;p_Bacillota;c_Clostridia;o_Lachnospirales;f_Lachnospiraceae;g_Blautia_A;s_Blautia_A faecis	0.872819	0.59323	0.580265	0.630911	1.35008	0.423252	0.549638	0.994688	0.356587	0.448238	0.130708	0.49106	0.934119	0.399984	1.6384	1.9798	0.456034	0.465191	1.32142	0.810677	0.115399	0.102515	0.976057	0.502397	1.00543	1.1449	0.451825	0.940237	0.576496	1.5226	0.45943	0.333905	0.547253	0.26965	0.66375	0.33381	0.740415	0.320622	6.84187	1.42117	0.348869	3.62669	2.01667	0.598684	0.313037	0.705881	1.39556	1.17974
SGB.149	d_Bacteria;p_Bacillota;c_Clostridia;o_Christensenellales;f_CAG-917;g_CAG-349;s_CAG-349 sp003539515	0.0381288	0.0344614	0.0342351	0.0431916	0.0545002	0.0439388	0.0290918	0.0353151	0.0226621	0.028273	0.0264745	0.511287	0.0727699	0.0477891	0.0379576	0.0320488	0.0273527	0.0761877	0.0370967	0.0225495	0.021929	0.0129354	0.0877346	0.0925944	0.0841992	0.0796599	0.0234235	0.0571243	0.0579929	0.167107	0.0122769	0.0144768	0.0433668	0.0363358	0.0244186	8.04413	0.0430315	0.116154	0.0659102	0.0490657	0.0173962	0.0496334	0.0206942	0.0826339	0.0907188	0.0172642	0.0214306	0.0381058
SGB.28	d_Bacteria;p_Bacteroidota;c_Bacteroidia;o_Bacteroidales;f_Tannerellaceae;g_Parabacteroides;s_Parabacteroides merdae	0.410295	3.33511	1.82368	2.53297	0.616072	1.27161	0.603275	4.82032	5.73506	2.01484	0.477897	1.45359	3.38433	0.912818	0.607311	0.856716	8.18846	0.285949	0.438573	2.74461	0.470797	1.15841	4.39685	2.37623	1.5712	0.448811	2.65117	0.014526	0.220086	2.02764	3.15198	0.76487	3.22275	0.883495	1.486	1.44623	0.34432	3.60854	2.60349	2.99375	0.421816	4.95039	1.16871	1.25143	1.556	5.62615	14.0003	3.7413
SGB.166	d_Bacteria;p_Bacillota;c_Bacilli;o_RF39;f_UBA660;g_CAG-417;s_CAG-417 sp000432835	0.0399169	0.0416952	0.0428421	0.0482529	0.100328	0.0494897	0.0491459	0.07882	0.0511741	0.0505769	0.0466143	0.144578	0.221816	0.0553607	0.0396961	0.05439	0.0480186	0.0167868	0.0379548	0.0343432	0.051064	0.0347667	1.35339	0.196554	0.0496077	0.0533091	0.0497909	0.0352066	0.114018	0.246823	0.0243279	0.0357413	0.0302203	0.0457987	0.0505691	0.305812	0.0348573	6.17868	0.150227	0.0562636	0.0485562	0.0488743	0.0652612	2.01643	0.0175236	0.056945	0.0350406	0.0241289
SGB.61	d_Bacteria;p_Bacillota;c_Negativicutes;o_Acidaminococcales;f_Acidaminococcaceae;g_Phascolarctobacterium_A;s_Phascolarctobacterium_A succinatutens	0.054833	0.0360615	0.0542033	0.0534213	0.051977	0.16017	6.41372	0.0438171	0.0452072	0.039549	0.0718988	0.0697318	0.0492425	1.05153	0.0340562	0.0546915	0.0489296	0.0171919	0.0314844	0.0457082	0.0459308	0.0236353	0.0820529	0.0524427	0.0346818	0.0474307	0.0453661	0.0214534	0.0643878	0.0966294	4.4443	0.0267389	0.030031	0.0601411	0.033634	2.25819	7.97806	0.0502834	0.0805959	0.0765768	0.0231266	0.0533524	0.0653503	0.0439518	0.0358662	0.0423783	0.0343371	0.0265796
SGB.299	d_Bacteria;p_Bacillota;c_Clostridia;o_Oscillospirales;f_Butyricicoccaceae;g_Agathobaculum;s_Agathobaculum hominis	0.0666821	0.613383	1.08526	0.465732	0.11059	0.131571	0.0489182	0.0564808	1.24746	1.9179	0.256999	0.749629	0.89408	0.312573	0.39102	0.230682	0.048368	0.0255226	0.810498	0.546841	0.0540733	0.0493722	0.627663	0.927641	0.723568	1.03435	0.0620014	0.0605643	1.44774	0.175476	0.49968	0.101604	0.116903	0.0483303	0.0501126	0.143526	0.0527274	0.169125	0.0738155	0.12855	0.0404725	0.111677	0.0858561	0.287359	0.0833303	0.0608346	0.140329	1.21882
SGB.182	d_Bacteria;p_Bacillota;c_Clostridia;o_Lachnospirales;f_Lachnospiraceae;g_Enterocloster;s_Enterocloster clostridioformis	0.0953589	0.0420745	0.0561592	0.0433921	0.0588159	0.0506909	0.0461463	0.0956421	0.0483158	0.0206497	0.0210279	0.0435819	0.0510768	0.0315771	0.0354665	0.0363805	0.183508	0.0418954	0.0419653	0.0330054	1.0095	0.0186614	0.0534223	0.0488308	0.0309505	0.04354	0.209921	0.0888492	0.0530302	0.0686222	0.0294608	0.0242183	0.0206756	0.0195761	0.171359	0.191217	0.0175323	0.0392554	2.29267	0.045614	0.0272284	0.395648	0.0581578	0.0338649	0.040491	0.313447	2.07174	0.04008
SGB.262	d_Bacteria;p_Bacillota;c_Clostridia;o_Lachnospirales;f_Lachnospiraceae;g_Lachnospira;s_Lachnospira sp000436535	0.0969372	1.01991	0.0911405	0.111036	0.174772	0.0480132	0.109674	0.052285	0.0725044	0.0653177	0.040178	0.101722	0.196206	1.14776	0.352818	0.979686	0.105299	0.0225243	0.430482	0.0715487	0.0326302	0.0127615	0.094805	0.177198	0.601852	1.0951	0.045003	0.529273	0.154879	0.0358807	0.0208409	0.0487951	0.0324574	0.0718423	0.0558403	0.0363213	0.205829	0.102275	0.0598616	0.0854902	0.0323129	0.0572457	0.0678163	0.073191	0.0136191	0.0593633	0.0739632	5.02839
SGB.156	d_Bacteria;p_Bacillota;c_Clostridia;o_Lachnospirales;f_Lachnospiraceae;g_Anaerobutyricum;s_Anaerobutyricum hallii	2.14184	0.154539	0.813169	0.256563	1.10631	0.792595	0.0544297	0.116468	0.809396	0.441684	0.134985	0.422883	0.725326	0.495832	0.848637	0.181997	0.824615	0.032846	1.10475	1.34082	0.0445718	0.038425	0.295418	1.78544	0.105427	1.62787	0.628395	1.2514	0.395894	1.46035	0.265735	0.792075	0.660867	0.237007	0.217007	0.184712	1.06029	0.0839581	0.425624	0.167815	0.48064	10.0411	0.303544	0.583076	0.449839	0.0892342	0.0482348	1.03447
SGB.337	d_Bacteria;p_Bacillota;c_Clostridia;o_Oscillospirales;f_Acutalibacteraceae;g_UBA737;s_UBA737 sp900549755	0.03682	0.042319	0.0414722	0.0481634	0.0625251	0.0475997	0.035386	0.0327822	0.0280462	0.0175404	0.0239442	0.151208	0.0488977	0.118746	0.0469178	0.0360216	0.0240407	0.0507808	0.0546866	0.025352	0.0400722	0.0235909	0.195593	2.22844	0.088375	0.067186	0.029856	0.0271626	0.133138	0.228516	0.0250745	0.0447488	0.0916753	0.056437	0.0246491	0.149864	0.0213314	0.299499	0.0498489	0.0928152	0.0257733	0.0280646	0.060359	0.0810649	0.401677	0.0161713	0.0280894	0.0436862
SGB.281	d_Bacteria;p_Bacillota;c_Clostridia;o_Lachnospirales;f_Lachnospiraceae;g_UBA3402;s_UBA3402 sp003478355	0.0967116	0.060994	0.250094	1.86607	0.248657	0.472118	0.294116	0.0775764	0.080359	0.221271	0.161321	0.35942	0.363835	0.173672	0.438456	0.245504	0.0781229	0.0201646	0.0643123	0.208966	0.472883	0.0134538	0.266927	0.326595	0.260541	0.1548	0.0973438	0.302496	0.579786	0.121815	0.322095	0.101997	0.0997646	0.20352	0.0800939	0.0679153	0.0972447	0.119677	0.0613677	0.620787	0.0710369	0.149407	0.0486758	0.123661	0.0886126	0.0999551	0.0981488	0.672984
SGB.23	d_Bacteria;p_Bacillota;c_Clostridia;o_Christensenellales;f_CAG-314;g_CAG-314;s_CAG-314 sp000437915	0.0190705	0.0220728	0.0327742	0.0365744	0.0400384	0.0378751	0.0204629	0.023308	0.0178139	0.0155012	0.0221976	0.283256	0.0349928	0.0282535	0.0209595	0.0176684	0.0223049	0.0462257	0.0200305	0.0163113	0.0266931	0.0107428	0.0586059	0.0376383	0.0379224	0.0294558	0.0301629	0.0142893	0.0747364	1.58263	0.0161154	0.0145148	0.0310023	0.0187776	0.0319361	0.0580252	0.0548599	0.0694425	0.0284516	0.0312926	0.0166127	0.0199828	0.0177381	5.65365	0.0896614	0.017599	0.0196136	0.0293098
SGB.347	d_Bacteria;p_Bacillota;c_Clostridia;o_Lachnospirales;f_Lachnospiraceae;g_Lachnospira;s_Lachnospira sp900545725	0.196419	0.150211	0.12667	0.136222	0.153099	0.0832596	0.13393	0.0756829	0.0741859	0.0760033	0.0464686	0.151204	0.196022	0.0957515	0.29853	0.33293	0.127212	0.02867	0.363024	0.128969	0.052731	0.0330114	0.13089	0.199214	0.185547	2.9409	0.0739519	9.07879	0.222526	0.0734528	0.0468409	0.0557131	0.0597672	0.10925	0.0749648	0.0573182	0.0658556	0.097117	0.0925305	0.125265	0.0466353	0.0901381	0.27894	0.100084	0.0295509	0.0694408	0.0704324	0.157428
SGB.203	d_Bacteria;p_Bacteroidota;c_Bacteroidia;o_Bacteroidales;f_Bacteroidaceae;g_Bacteroides;s_Bacteroides cellulosilyticus	0.122962	0.147806	0.771012	0.381292	0.0707617	0.139001	1.16043	0.197896	0.242892	0.0406695	0.03958	0.46795	0.0561712	0.0500278	0.140027	0.0518296	0.256427	0.0328739	0.195002	1.57948	0.186079	0.262031	4.18683	0.0753971	0.120611	0.0346608	0.081802	0.0112096	0.214787	1.43851	0.0414087	0.221643	0.198986	0.050431	0.0780975	1.06054	0.0245536	0.152291	1.47732	7.25204	0.0776668	0.0497067	0.0932268	0.762098	0.0760792	0.122131	0.216317	0.11277
SGB.110	d_Bacteria;p_Bacillota;c_Bacilli;o_RF39;f_UBA660;g_CAG-302;s_CAG-302 sp900543825	0.046997	0.0545005	0.0416625	0.0598001	0.159916	0.0508144	0.0479804	0.102705	0.0632064	0.0491573	0.0586682	0.169824	0.0833523	0.0903662	0.0393437	0.112332	0.0532946	0.0480649	0.0482613	0.0420384	0.0606515	0.060632	1.4893	1.56892	0.0570538	0.0627669	0.0594159	0.0482622	0.141485	1.20903	0.0265567	0.0479657	0.0538993	1.37847	0.0469852	0.90005	0.039213	1.85491	0.176583	0.0524715	0.0615668	0.0622986	0.0478873	0.114922	0.0225702	0.0564158	0.0495618	0.0273758
SGB.171	d_Bacteria;p_Bacillota;c_Negativicutes;o_Veillonellales;f_Megasphaeraceae;g_Megasphaera;s_Megasphaera elsdenii	0.0559859	0.0578405	0.0352369	2.18591	0.0831182	0.517851	0.0461219	0.0278389	0.0240813	0.0360557	0.056047	0.071448	0.0690914	0.0486692	0.0557997	0.0586499	0.0320632	0.0215728	0.102167	0.0383307	0.0264101	0.013597	0.04191	0.0490021	0.0474532	0.0975836	10.8732	0.0922349	0.0716359	0.0286877	0.106624	0.0236281	0.378503	1.07409	0.209073	0.0802512	0.0401334	3.34333	0.0270893	0.0543663	1.24879	0.0491436	5.86277	0.0296984	0.0957949	0.0974692	0.0332206	0.0579398
SGB.172	d_Bacteria;p_Bacillota;c_Clostridia;o_Oscillospirales;f_UBA644;g_UBA644;s_UBA644 sp900547165	0.0548826	0.0472281	0.0447023	0.161639	0.0839868	0.152731	0.0514612	0.0320841	0.0293073	0.0275473	0.0272442	0.133439	0.19473	0.163394	0.0553807	0.089065	0.0333394	0.0128156	0.0441304	0.0613194	0.0381024	0.0257006	0.138036	0.190891	0.0788493	0.0749066	0.0353274	0.0322376	0.251035	0.716822	0.0320597	0.0291874	0.172474	0.0458941	0.029699	0.398554	0.0272076	3.75826	0.076983	0.115048	0.0240336	0.0452158	0.041911	0.434808	0.308203	0.0382697	0.0355015	0.094908
SGB.294	d_Bacteria;p_Bacteroidota;c_Bacteroidia;o_Bacteroidales;f_Bacteroidaceae;g_Phocaeicola;s_Phocaeicola plebeius_A	0.281905	55.2506	0.545052	3.05732	33.1506	0.165227	0.270564	12.0361	0.867372	0.0845899	0.319156	4.76147	8.06783	0.0979648	0.474088	0.168609	0.366074	0.0166779	0.191559	0.303241	0.371288	46.7817	6.88618	28.3746	0.139934	0.0479196	0.609911	0.0116401	6.49124	0.21216	5.79393	0.684594	0.186227	0.188609	0.411738	0.210052	7.58491	6.45308	0.487533	3.27086	1.00295	0.17503	0.71459	0.521607	0.496079	2.0631	0.349498	0.55692
SGB.205	d_Bacteria;p_Bacillota;c_Clostridia;o_Oscillospirales;f_Ruminococcaceae;g_Ruminococcus_C;s_Ruminococcus_C sp000433635	0.0287165	0.0758201	2.12278	0.405911	0.120137	0.0887425	0.0376171	0.0639458	0.0284394	0.0174575	0.0320662	0.519504	3.89315	0.242682	0.994236	0.0207774	0.021745	0.0102516	0.0258838	0.213646	0.0250082	0.00943488	1.43971	0.131177	3.52136	0.198898	0.0372163	0.0218256	3.78513	0.136731	0.0146423	0.0801682	0.0487187	0.355274	0.0166672	0.039514	0.0238703	0.286411	0.0507602	5.43993	0.0181855	0.0283385	0.0190418	0.376439	0.0254047	0.0210066	0.0247894	4.70846
SGB.332	d_Bacteria;p_Bacillota;c_Clostridia;o_Oscillospirales;f_Oscillospiraceae;g_Pseudoflavonifractor_A;s_Pseudoflavonifractor_A gallinarum	0.0599302	0.0600415	0.0605313	0.0799786	0.102251	0.0575318	0.0572459	0.0783905	0.150887	0.032631	0.0141672	0.0678025	0.0649943	0.0655594	0.0357118	0.0655499	0.0816053	0.0285778	0.0875112	0.0222038	0.125042	1.42293	0.171688	0.0866991	0.038569	0.0492833	0.167484	0.0180403	0.138722	0.0667474	0.0136656	0.0601557	0.0444734	0.0369551	0.0697734	0.159319	0.00845328	0.0850521	0.256068	0.0672173	0.00887333	0.0433686	0.125403	0.0845116	0.0620196	0.0698361	0.141222	0.0688807
SGB.105	d_Bacteria;p_Actinomycetota;c_Actinomycetes;o_Actinomycetales;f_Bifidobacteriaceae;g_Bifidobacterium;s_Bifidobacterium pseudocatenulatum	1.32682	4.12404	0.0223029	0.805491	0.0256153	0.0314254	0.020406	0.0150429	0.0179325	1.0057	0.0315999	0.0533786	1.91573	6.1146	0.0908373	0.922751	0.954211	43.9038	0.0683544	0.118687	7.1924	36.9417	0.0926084	0.245331	0.0715088	0.579064	4.21074	16.333	0.0706568	0.0281334	0.370109	0.0385766	0.385312	5.48246	0.0329583	0.888854	0.0239183	0.339357	0.0360866	0.573181	0.118379	2.50869	2.19202	3.3351	0.0415188	0.0353778	0.0818746	0.0238567
SGB.193	d_Bacteria;p_Bacillota;c_Clostridia;o_Oscillospirales;f_Ruminococcaceae;g_Ruminiclostridium_E;s_Ruminiclostridium_E sp900539195	0.0511161	0.0508454	0.0339855	0.0519814	0.107055	0.0395342	0.0321343	0.0366092	0.0226163	0.0174931	0.0184736	0.0428609	0.0846242	0.045538	0.0413591	0.0463057	0.0253235	0.017328	0.0505518	0.0279508	0.0225752	0.011578	0.950268	0.111437	0.0563448	0.0798628	0.0286021	0.0479084	0.0910035	0.0694676	0.0210129	0.0257106	0.034607	0.0278083	0.0256506	0.0869972	0.0572883	0.0437203	0.0259219	4.0452	0.0169849	0.0407318	0.0278931	0.562238	0.0354581	0.0309829	0.0212172	0.0511712
SGB.226	d_Bacteria;p_Bacteroidota;c_Bacteroidia;o_Bacteroidales;f_Bacteroidaceae;g_Prevotella;s_Prevotella lascolaii	0.035585	0.0294258	0.090811	0.110467	0.0451145	0.036376	0.311257	1.60968	0.0749726	0.0445577	0.0469801	0.56622	0.0647461	0.0544231	0.0463666	0.0367953	0.133289	0.0414092	0.0462045	0.0393327	0.064027	0.184109	0.0533299	0.0440663	0.0321498	0.0234013	0.152118	0.00940539	0.0470454	0.0365497	0.0816309	0.0520256	0.0374606	0.0632278	0.0797103	0.0862032	0.0695583	0.0813989	0.046393	0.116169	0.031767	0.0338134	3.77996	0.0587527	0.0557665	0.158569	0.166654	0.133571
SGB.116	d_Bacteria;p_Fusobacteriota;c_Fusobacteriia;o_Fusobacteriales;f_Fusobacteriaceae;g_Fusobacterium_A;s_Fusobacterium_A sp900543175	0.0390764	0.0393925	0.0351692	0.0493438	0.084475	0.0361804	0.0387233	0.0525962	0.0525303	0.0488529	0.0510491	0.0470865	0.0314628	0.0393639	0.0305189	0.0249241	0.0438415	0.203103	0.0404774	0.0298478	0.0483326	0.0238218	0.0480058	0.0787391	0.0344704	0.0486667	0.0610469	0.0828626	0.0424617	0.0414899	0.023396	0.0339603	0.0229194	0.0390719	2.61734	0.0506548	0.0308116	0.0664823	0.0560585	0.0421198	0.0351557	0.0480291	0.0197448	0.023153	0.010586	0.0434924	0.0343928	0.0229493
SGB.74	d_Bacteria;p_Bacillota;c_Clostridia;o_Lachnospirales;f_Lachnospiraceae;g_Anthropogastromicrobium;s_Anthropogastromicrobium aceti	0.306943	0.351602	0.586264	0.468413	0.796967	0.396602	0.664711	0.48264	0.106626	0.266164	0.175614	0.594826	1.18937	0.368509	0.575317	0.741333	0.439662	0.111093	2.73331	0.391289	0.104995	0.038558	0.645294	1.15408	0.509871	2.09544	0.148736	0.257941	0.544186	0.444112	0.65935	1.21582	0.217707	0.254016	0.212274	0.227598	0.298934	0.413435	0.163189	0.802442	0.0926389	0.38653	0.47928	0.455029	0.185005	0.153585	0.0854109	0.958872
SGB.204	d_Bacteria;p_Bacillota;c_Clostridia;o_Lachnospirales;f_Lachnospiraceae;g_COE1;s_COE1 sp001916965	0.598569	0.227035	0.130399	0.161113	0.188046	0.171676	0.211579	0.141453	0.0751916	0.0706969	0.0553772	0.189468	0.229008	0.172949	1.45206	0.393886	0.103919	0.0652232	0.340324	0.125672	0.0932075	0.0430803	0.210584	6.25129	1.06275	0.51996	0.0652237	0.378076	0.247837	0.221322	0.075231	0.0741001	0.0789703	0.0902602	0.110281	0.116944	0.47436	0.163633	0.142567	2.25873	0.0529929	0.197983	0.219418	0.185791	0.113123	0.172627	0.0780128	0.602132
SGB.60	d_Bacteria;p_Bacillota;c_Clostridia;o_Oscillospirales;f_Ruminococcaceae;g_Gemmiger;s_Gemmiger qucibialis	33.9408	2.59349	9.67927	1.50298	8.40692	5.48339	0.297773	2.91219	0.0537142	0.821818	0.314958	3.98093	9.60328	1.38981	0.645972	12.9391	1.46628	4.6091	0.093559	0.919634	0.0523842	6.43549	0.69467	0.887214	5.03185	2.76354	0.932716	0.0599876	5.27059	0.112741	2.69441	0.692733	2.18622	0.609029	0.0331608	6.9575	0.0605368	2.67427	0.660313	1.0331	0.985898	9.03219	0.946382	4.03183	0.849235	5.82009	7.41326	0.566883
SGB.139	d_Bacteria;p_Bacillota;c_Clostridia;o_Oscillospirales;f_Ruminococcaceae;g_Ruminiclostridium_E;s_Ruminiclostridium_E sp003512525	0.0189507	0.0356216	0.0227892	0.0311056	0.077338	0.0367473	0.0296054	0.0260261	0.0149459	0.0167342	0.0257914	0.0547961	0.0292697	0.0272801	0.0218554	0.0333086	0.0167776	0.0133985	0.0209256	0.0162885	0.0207363	0.0104245	0.36107	0.0508608	0.0293969	0.0337279	0.0199517	0.0138231	0.0474155	0.0478514	0.00946489	0.0198285	0.029401	0.0218871	0.0149374	4.04808	0.0199604	0.0421718	0.0257401	0.0990865	0.0129899	0.0216698	0.0345078	0.175557	0.0162024	0.0168936	0.0136769	0.023436
SGB.11	d_Bacteria;p_Bacteroidota;c_Bacteroidia;o_Bacteroidales;f_Barnesiellaceae;g_Barnesiella;s_Barnesiella intestinihominis	0.0605903	0.074543	3.67348	1.60168	0.0642454	1.52808	0.328935	2.04299	0.0688933	0.0320889	0.168242	6.31908	1.81465	1.17785	0.234683	0.0357206	0.114314	0.0105929	0.331969	0.0707521	0.0615375	0.0803783	1.85154	4.75052	1.78694	0.205261	0.112573	0.0108925	0.0423665	3.89504	0.0284972	0.0879323	2.41336	2.35757	0.776984	0.103582	0.0257738	2.29247	1.16951	0.805115	0.0193436	0.069046	0.0804	3.11915	2.92899	0.0570117	0.0439338	3.92916
SGB.76	d_Bacteria;p_Bacillota;c_Clostridia;o_Lachnospirales;f_Lachnospiraceae;g_Ruminococcus_B;s_Ruminococcus_B gnavus	0.760365	0.221262	0.101019	0.125776	0.338283	0.114374	3.38203	0.19714	1.98928	0.111183	3.72491	0.119407	0.0977334	0.0941023	0.490152	0.449818	0.33939	0.0696987	1.86014	0.143746	1.37805	0.0417518	0.143479	0.203416	0.0813794	0.316448	1.3205	5.45566	0.261828	0.174079	0.0564571	1.21851	0.052607	0.0502426	5.64459	0.0875431	0.0738776	0.077008	0.956473	0.104229	0.0839125	2.75368	0.102404	0.0773715	0.0584862	4.74576	0.859246	0.139351
SGB.15	d_Bacteria;p_Bacillota;c_Clostridia;o_Clostridiales;f_Clostridiaceae;g_Sarcina;s_Sarcina perfringens	0.0491435	0.0457626	0.0457328	0.101611	0.153668	0.0435175	0.134638	0.0627141	0.0466273	0.124231	0.0766898	0.0560425	0.0402113	0.0739328	0.0314071	0.0262953	0.389255	0.0525019	0.0686673	0.0409568	0.091199	0.0249425	0.058677	0.131178	0.0969787	0.213651	0.214658	0.171227	0.051533	2.64303	0.108747	0.0571051	0.0556153	0.0632068	0.218936	0.107719	0.0464179	0.120354	1.79244	0.0536297	0.317564	0.0492162	0.0361663	0.0297501	0.0478491	0.0501919	0.0325459	0.0373993
SGB.65	d_Bacteria;p_Bacillota;c_Clostridia;o_Lachnospirales;f_Lachnospiraceae;g_Fusicatenibacter;s_Fusicatenibacter saccharivorans	2.26247	1.20714	3.05368	2.87619	2.65102	1.70665	0.674668	1.8647	0.9402	2.72063	0.216418	1.78366	2.00837	0.563412	3.6672	6.59498	2.044	1.58347	7.91415	4.70109	0.513385	0.0861185	2.0007	2.25206	1.6963	1.5709	0.574933	11.3114	1.8887	0.533071	0.183406	3.89679	1.6829	0.730876	0.304003	0.422394	3.86043	1.92493	0.297558	1.69318	0.250287	3.21227	2.82022	1.7376	0.556982	0.256213	0.152635	3.15851
SGB.56	d_Bacteria;p_Bacillota;c_Clostridia;o_Oscillospirales;f_Oscillospiraceae;g_Oscillibacter;s_Oscillibacter faecalis_A	0.271775	0.244827	0.56919	0.623693	1.26465	0.346986	0.13134	0.095728	0.049128	0.213118	0.102185	0.818704	1.11495	0.392885	0.241275	0.345835	0.0539977	0.0304933	0.0415953	0.117381	0.0769218	0.0388303	0.440732	0.526279	0.426099	0.142912	0.100733	0.0330713	0.663915	0.88919	1.7568	0.127207	0.393872	0.193899	0.106359	0.583352	0.0313266	0.933407	0.235488	0.461774	0.0422626	0.103955	0.408551	0.609684	0.510396	0.0398039	0.0299785	1.7143
SGB.302	d_Bacteria;p_Bacillota;c_Clostridia;o_Oscillospirales;f_Ruminococcaceae;g_Merdivicinus;s_Merdivicinus sp900555435	0.039485	0.0362599	0.0600101	0.119539	0.066195	0.0627993	0.0958491	0.0541031	0.0259153	0.0190115	0.023095	2.24802	0.132605	0.255218	0.0843421	0.0436564	0.0531728	0.0227324	0.0256161	0.0266139	0.0362384	0.0327564	0.305346	0.241369	0.530624	0.0996669	0.0560538	0.0205481	0.126139	0.137198	0.0214901	0.0276777	0.165384	0.0253311	0.0383427	0.413956	0.0316707	0.435202	0.0950632	0.266354	0.0162183	0.0753514	0.0346213	0.628982	0.0858337	0.0452465	0.0300659	0.076368
SGB.353	d_Bacteria;p_Bacillota;c_Clostridia;o_Lachnospirales;f_Lachnospiraceae;g_Alitiscatomonas;s_Alitiscatomonas aceti	0.0936395	0.0679841	0.230305	0.311136	0.194172	0.312352	0.169672	0.072183	0.059351	0.110271	0.0327101	0.199386	0.104078	0.0691249	0.233926	0.358055	0.07152	0.039854	0.123632	0.0988093	0.0841154	0.0562367	0.301022	0.179716	0.0753382	0.0849723	1.07879	0.174463	2.45808	0.272927	1.16556	0.0590583	0.0439044	0.0329795	0.42468	0.614019	0.0409913	0.104197	0.113245	0.170656	0.0638193	0.174324	0.156039	0.0794349	0.541327	0.0659093	0.0621195	0.399589
SGB.239	d_Bacteria;p_Bacillota;c_Clostridia;o_Oscillospirales;f_Acutalibacteraceae;g_UBA737;s_UBA737 sp900549055	0.0255178	0.0243914	0.0241633	0.0806555	0.0426948	0.0344108	0.0530108	0.0376657	0.015039	0.012704	0.0237028	0.243287	0.064678	0.158272	0.0310158	0.032366	0.0195046	0.00689764	0.0245655	0.022134	0.0241184	0.011921	0.263501	0.442995	0.117908	0.0460888	0.0208942	0.0277797	1.91063	0.788424	0.0101032	0.0145601	0.0293301	0.0290306	0.0194374	0.0847362	0.0112952	0.259539	0.0318686	0.0475009	0.0213986	0.0242332	0.0988675	0.0595985	0.884037	0.0292401	0.0157468	0.0263574
SGB.211	d_Bacteria;p_Bacillota;c_Negativicutes;o_Acidaminococcales;f_Acidaminococcaceae;g_Acidaminococcus;s_Acidaminococcus massiliensis	0.0217368	0.0174216	0.0162738	0.0237228	0.0305268	0.105685	0.0202364	0.0218498	0.0164278	0.0150054	0.0192115	0.0273497	0.0181164	0.0226113	0.0167155	0.0129474	0.014973	0.0116565	0.0135997	0.0135446	0.0233763	0.00608664	0.0348902	0.0245706	0.0128033	0.0303606	0.0411656	0.00942317	0.0768603	0.0219923	0.00799896	0.0088395	0.0151889	0.0767187	0.0123948	0.0272347	0.0226456	0.050779	0.0302174	0.0224659	0.024667	3.57446	0.0279561	0.0176653	0.0721606	0.014462	0.0184915	0.0120962
SGB.169	d_Bacteria;p_Bacillota;c_Bacilli;o_RF39;f_UBA660;g_CAG-914;s_CAG-914 sp000437895	0.0361756	0.0513429	0.0523045	0.056841	0.108664	0.0451352	0.0469397	0.070511	0.067379	0.0500912	0.040526	0.14537	0.0422789	0.0553069	0.04289	0.0282159	0.0498635	0.00917151	0.0517693	0.0356118	0.0698725	0.0472658	0.0794548	0.221298	0.0488303	0.0587516	0.0634585	0.0434282	0.101738	0.435	0.0268264	0.0471273	0.0367765	0.0543845	0.0500898	0.110534	0.0506949	15.931	0.0819895	0.041187	0.0447558	0.0461057	0.0262385	0.156892	0.0103261	0.0538779	0.0364024	0.0250711
SGB.241	d_Bacteria;p_Desulfobacterota_I;c_Desulfovibrionia;o_Desulfovibrionales;f_Desulfovibrionaceae;g_Bilophila;s_Bilophila wadsworthia	0.0171368	0.012311	1.12469	0.69028	0.990315	0.437425	0.293389	1.23283	1.01746	0.0149604	0.0330931	0.434726	0.738695	0.0166029	0.228356	0.0868725	0.0455684	0.0496775	0.0242741	0.344374	0.908637	0.00613553	0.923469	0.451739	0.123596	0.069891	1.72295	0.00992455	0.587665	0.447771	0.00935027	0.449692	0.380559	0.0970937	0.131678	0.1287	0.0601422	0.175055	0.0231802	0.439167	0.304966	0.0195336	0.737333	1.14717	1.48996	0.0153188	0.0186685	0.0369344
SGB.135	d_Bacteria;p_Bacillota;c_Clostridia;o_Oscillospirales;f_Oscillospiraceae;g_Vescimonas;s_Vescimonas sp000435555	0.237296	0.102861	0.191297	0.255492	0.250274	0.227047	0.263785	0.18466	0.0747489	0.0934227	0.0403679	1.31043	0.440264	0.353787	0.326767	0.376909	0.123274	0.0526816	0.173513	0.114642	0.192842	0.0827347	8.23068	10.7532	0.350361	0.257658	0.0973552	0.0845252	0.616328	0.637344	0.156087	0.118898	0.491678	0.0923629	0.0934689	4.91946	0.0560561	4.08838	0.182395	0.324814	0.0426422	0.195825	0.260091	0.456756	0.443726	0.0874192	0.0659279	0.301308
SGB.136	d_Bacteria;p_Bacillota;c_Clostridia;o_Oscillospirales;f_Ruminococcaceae;g_Faecalibacterium;s_Faecalibacterium prausnitzii	2.533	7.34715	6.58306	2.70654	4.80049	2.04697	22.1407	0.61608	1.77201	2.81292	0.985487	1.78582	5.52842	12.3149	6.40456	35.3382	1.00652	0.967375	2.62098	3.6249	1.12669	0.142855	7.80215	15.0619	5.08188	18.5143	0.0445774	0.466981	6.6976	0.560409	2.38334	18.7821	1.55977	1.38885	0.0397747	5.76613	1.88571	1.35689	0.0844584	4.95937	0.114078	0.619496	20.73	4.86793	1.87712	0.28492	0.0943513	18.4351
SGB.280	d_Bacteria;p_Bacillota;c_Clostridia;o_TANB77;f_CAG-508;g_CAG-492;s_CAG-492 sp000434335	0.0547784	0.0575718	0.0530947	4.85633	4.77908	0.0897407	0.0581382	0.0766203	0.0651577	0.0656231	0.0606844	0.145628	1.98466	0.0651258	0.0450986	0.0431744	0.0553507	0.0194459	0.0636649	0.0406743	0.0714708	0.0305661	4.66346	1.58265	0.0527931	0.144731	0.062022	0.0529858	1.61457	0.925915	0.0313947	0.0499074	0.039896	0.0530321	0.0568688	0.207153	0.0696572	0.286558	0.0886342	0.0577385	0.0657929	0.0625749	0.0322935	0.601444	0.028135	0.0634011	0.0349848	0.032135
SGB.233	d_Bacteria;p_Bacillota;c_Bacilli;o_RF39;f_UBA660;g_UBA6448;s_UBA6448 sp000437315	0.0578713	0.0582589	0.0378266	0.064639	0.154736	0.0471573	0.046063	0.062937	0.0598252	0.0475473	0.0459443	0.139996	0.0362792	0.0535082	0.0417819	0.0303493	0.0544292	0.0156735	0.0593078	0.0426976	0.0646874	0.0278198	0.0681937	5.92283	0.0555654	0.0719048	0.058827	0.0430789	0.0919638	0.186547	0.0301046	0.0439871	0.0300622	0.0530691	0.0621969	0.112894	0.0558775	0.16341	0.0841531	0.046216	0.0556802	0.05343	0.0298033	6.46814	0.0134883	0.0594118	0.0399985	0.0272645
SGB.298	d_Bacteria;p_Pseudomonadota;c_Gammaproteobacteria;o_Burkholderiales;f_Burkholderiaceae;g_Sutterella;s_Sutterella sp900762445	0.0174742	0.053	0.0237734	0.0309598	0.0286602	0.0525549	0.0632021	0.0136779	0.0224317	3.79255	0.0586235	0.0446174	0.0364872	0.0548725	0.0125542	0.0183237	0.0564055	0.0338473	0.0112334	0.0528603	0.0190464	0.0185858	0.0274435	0.0342105	0.0117483	0.0331887	0.0295928	0.0162813	0.0363158	0.0291457	0.152009	0.0101199	0.0895792	0.0235625	0.0598218	0.0535833	0.0178895	0.183261	0.0201492	0.0293681	0.0431349	0.0262815	0.0139422	0.0242647	0.0429748	0.0779213	0.0134412	0.0504845
SGB.82	d_Bacteria;p_Bacillota;c_Negativicutes;o_Veillonellales;f_Dialisteraceae;g_Dialister;s_Dialister sp900538805	0.0717193	4.37842	0.0536751	0.0613481	0.0550253	12.9016	0.0363787	0.0279702	0.0268671	0.0230278	0.0782337	0.28717	0.0596489	0.0700037	0.0403732	0.0399211	0.0279012	0.0208505	0.0334855	0.0380057	0.0455598	0.0320991	0.0720087	0.0601993	0.0505522	0.0714416	0.0708561	0.0362927	0.239577	0.0952587	0.0408567	0.0433407	2.12974	0.117533	0.0800686	0.0805868	0.0574868	0.0811905	0.0444793	0.0778792	0.0475107	0.0422903	0.142398	0.0509909	13.1924	0.0543151	0.0318266	0.0490269
SGB.202	d_Bacteria;p_Bacillota;c_Clostridia;o_Lachnospirales;f_Lachnospiraceae;g_CAG-194;s_CAG-194 sp000432915	0.270258	0.112917	0.143038	0.115908	0.205768	0.1175	0.139126	0.117925	0.0671275	0.0656477	0.0420197	0.170162	0.145632	0.0848998	0.201745	0.266963	0.0786464	0.062041	0.315747	0.0960183	0.0447096	0.0310158	0.154771	0.191945	0.174807	0.258288	0.0606959	0.401888	0.35037	0.113304	0.0627293	0.070226	0.0703781	0.0738664	0.079551	0.428331	0.132829	0.09135	0.108144	4.85958	0.0376093	0.112476	0.160122	0.106917	0.0397013	0.0568638	0.151315	0.148866
SGB.91	d_Bacteria;p_Bacillota;c_Clostridia;o_TANB77;f_CAG-508;g_CAG-269;s_CAG-269 sp000431335	0.0544271	0.0568015	0.0469927	0.0647701	0.174543	3.47747	0.0552378	0.0569295	0.0619261	0.0523278	0.0702739	11.2868	0.0861993	0.0552498	0.0428865	0.0380477	0.0520702	0.0131197	0.0556854	0.0349786	0.0541696	0.0275433	0.155452	0.199889	0.0537528	0.0791774	0.0600359	0.047997	0.0768842	0.0857667	0.0298472	0.0385233	14.595	0.0600773	0.0568605	0.245903	0.0574804	13.3551	0.066729	0.0714972	0.0576251	0.05479	0.0278488	0.0852351	0.0117298	0.0608131	0.0435209	0.034677
SGB.207	d_Bacteria;p_Bacillota;c_Clostridia;o_Oscillospirales;f_Ruminococcaceae;g_Gemmiger;s_Gemmiger sp900540775	0.599243	0.20428	0.294488	0.15753	0.198751	0.31815	0.0558329	0.0763745	0.0146168	0.184706	0.0343931	1.81845	0.528548	0.30913	0.68328	0.302254	0.123097	0.0938453	0.0147493	0.0838684	0.0429192	0.127351	0.0781836	0.186509	0.178176	0.337477	0.0411228	0.0101979	0.397633	0.0786739	0.747572	0.108505	0.167089	0.0586835	0.0151124	0.523982	0.0568589	0.255045	0.0349246	0.338132	1.64131	0.232091	0.123223	0.103242	0.162942	0.0733043	0.153549	0.212843
SGB.268	d_Bacteria;p_Bacteroidota;c_Bacteroidia;o_Bacteroidales;f_Rikenellaceae;g_Alistipes_A;s_Alistipes_A indistinctus	0.0306591	0.0182758	0.0697606	0.147603	0.0439433	0.432921	0.0348395	0.088248	0.739727	0.0216477	0.0152804	0.0964234	0.0943528	1.68906	0.0479352	0.102216	0.0456642	0.00983028	0.0106483	0.0303296	1.24185	1.50274	0.253052	0.261318	0.0447215	0.0293055	0.0294899	0.00675743	2.16351	0.0650405	0.0230768	0.495946	0.444788	1.39603	0.0610492	0.134482	0.0472305	0.115888	0.0647902	0.0462287	0.573159	0.034121	0.0248048	0.239425	0.289674	0.0470259	0.24896	0.0635181
SGB.291	d_Bacteria;p_Bacillota;c_Negativicutes;o_Acidaminococcales;f_Acidaminococcaceae;g_Acidaminococcus;s_Acidaminococcus fermentans_A	0.0156784	0.0131427	0.0154151	0.0181616	0.0229058	1.54727	0.0145588	0.0155241	0.00854517	0.0209504	0.0148699	0.0218399	0.0150668	0.0198356	0.0129393	0.0107108	0.0147779	0.00896294	0.00930921	0.0115486	0.0217917	0.00606635	0.0231026	0.0222214	0.010487	0.0220099	0.0206821	0.0064688	0.0724667	0.0126119	0.0077796	0.00905667	0.0144421	0.0642985	0.0103628	0.0241831	0.0155403	0.0234728	0.0183502	0.0182078	0.010091	0.0244921	0.0190793	0.0119207	0.0643301	0.015627	0.014636	0.0100768
SGB.118	d_Bacteria;p_Bacillota;c_Clostridia;o_Lachnospirales;f_Lachnospiraceae;g_Pararoseburia;s_Pararoseburia lenta	0.495321	0.322963	0.280703	0.261294	0.389013	0.800698	0.364834	0.210716	0.171485	0.280035	0.288791	0.273873	0.450136	0.318111	0.458816	0.508105	0.204157	0.0764511	3.8453	0.171431	0.0684188	0.168618	0.402999	0.563197	0.323781	0.431043	0.259017	0.987632	0.948037	0.234032	0.11967	0.155154	0.0996481	0.441044	1.21194	0.201175	0.240192	0.208536	0.330656	0.282564	0.123045	0.268839	0.395055	0.31924	0.0813125	0.525233	0.116373	0.485137
SGB.246	d_Bacteria;p_Bacillota;c_Clostridia;o_Oscillospirales;f_Butyricicoccaceae;g_Agathobaculum;s_Agathobaculum butyriciproducens	0.108092	0.143046	0.584097	0.421464	0.761929	0.217855	0.323369	0.441673	0.515595	0.0915596	0.0563172	0.237041	0.293354	0.300893	1.79371	0.0998075	0.420503	0.0482653	1.68089	0.308084	0.207477	0.282192	0.289811	0.372197	0.272404	1.533	0.276922	0.929339	0.974248	0.257044	0.138399	0.154551	0.184652	0.121774	0.696359	0.206217	0.0379869	0.168996	0.542999	0.381415	0.0632031	0.68127	0.872718	0.103486	0.163776	2.46604	2.23639	0.454199
SGB.64	d_Bacteria;p_Bacillota;c_Negativicutes;o_Veillonellales;f_Dialisteraceae;g_Dialister;s_Dialister hominis	0.0236819	0.0201451	0.0198578	0.0234759	0.0383853	0.0827918	0.024928	0.0262685	0.0191463	0.0213973	0.0255979	0.0350307	0.0201726	0.0511243	0.0245583	0.018374	0.0207035	0.0107443	0.0191746	0.0169097	0.0216569	0.00706687	0.0444513	0.0448698	2.23406	2.87386	0.0237626	0.0163047	0.0320732	0.038528	0.0137593	5.84594	0.0245756	13.2537	0.0137657	0.0418386	0.0197263	4.68321	0.0287147	0.0255459	0.556909	1.01066	0.0157576	0.0241651	0.0364569	0.019593	0.0193558	0.0160503
SGB.26	d_Bacteria;p_Bacillota;c_Bacilli;o_RF39;f_UBA660;g_CAG-302;s_CAG-302 sp934162325	0.0379801	0.0569295	0.0377197	0.0598445	0.106018	0.0439616	0.0975181	0.0731324	0.0575067	0.044109	0.0546442	2.24363	0.139455	0.859134	0.0519929	0.459613	0.0514338	0.0156591	0.0448008	0.0366747	0.0554917	0.054692	0.587709	3.39834	0.0524354	0.0611936	0.0627579	0.0326111	0.499616	24.5701	0.0319223	0.0486478	3.35517	0.352268	0.0586102	0.310558	0.0275495	3.43304	0.0640051	0.0483738	0.0560811	0.0552665	0.0233011	0.179515	0.00993659	0.0567304	0.0441272	0.0273491
SGB.96	d_Bacteria;p_Bacillota;c_Negativicutes;o_Veillonellales;f_Megasphaeraceae;g_Megasphaera;s_Megasphaera intestinihominis	0.0162209	0.0139317	0.0160653	0.167103	1.05678	10.7177	0.0154912	0.0210866	0.00951658	0.0284229	0.0173849	0.0264301	0.0159134	0.0243794	0.0148014	0.0107662	0.0148611	0.0149196	0.00934382	0.0119044	0.0239271	0.0181965	0.0269422	0.0174809	0.0135612	0.0308822	0.735617	0.0113758	0.0420111	0.0172552	0.0109226	0.0107648	7.7017	15.9818	0.0201064	0.0280401	0.00996354	0.606448	0.0180636	0.0209554	15.3537	0.018613	0.114133	0.0134816	3.53091	0.0344177	0.0173059	0.0147189
SGB.273	d_Bacteria;p_Bacillota;c_Bacilli;o_Lactobacillales;f_Lactobacillaceae;g_Lactobacillus;s_Lactobacillus johnsonii	0.0390715	0.0315789	0.0303896	0.0425835	0.054817	0.0337373	0.0284548	0.0534063	0.0310447	0.0235133	0.0250575	0.0488038	0.0238266	0.0463439	0.0283662	0.0291687	0.0327856	0.0166132	0.0241785	0.0273122	0.069815	0.0466974	0.037993	0.0667392	0.0193129	0.0505816	0.0448304	0.0326615	0.0326296	0.0283157	0.0224869	0.0244542	0.0443989	0.107282	0.257243	0.037869	0.0301288	0.469315	0.0651301	0.0328932	0.0344744	0.0654861	0.0162267	0.0174355	0.0722863	0.0685241	0.0251086	0.0187575
SGB.356	d_Bacteria;p_Bacillota;c_Clostridia;o_Oscillospirales;f_Oscillospiraceae;g_Vescimonas;s_Vescimonas sp900552475	0.0238674	0.0254462	0.0376427	0.300172	0.0433979	0.0674522	0.0252322	0.0596791	0.0139419	0.0133532	0.0178644	0.156141	0.0448451	0.104242	0.128376	0.0284369	0.0181285	0.0182391	0.0275598	0.0166244	0.0210655	0.0105751	0.119898	0.0930292	0.083592	0.0603003	0.0292153	0.0118635	1.61383	0.360067	0.0202131	0.0128886	0.0983375	0.0302212	0.0207125	0.176568	0.0153237	0.10922	0.0334395	0.266887	0.00927659	0.0390596	0.0344681	0.210112	0.388554	0.0170871	0.0178183	0.728355
SGB.255	d_Bacteria;p_Bacteroidota;c_Bacteroidia;o_Bacteroidales;f_Bacteroidaceae;g_Prevotella;s_Prevotella sp002251385	0.0248253	0.0186702	0.0414172	0.047656	0.0352428	0.0391029	0.17745	0.0291565	0.0282969	0.145271	0.25706	0.0716734	0.0408355	0.300039	0.0200935	0.0192262	0.0459106	0.0216282	0.017196	0.0318253	0.106668	0.0806106	0.057523	0.0312628	0.0774196	0.0214123	0.0313297	0.00780119	0.0391893	0.0456223	0.124513	0.053793	0.0317612	0.148569	0.0151854	0.144738	0.329284	0.0345094	0.0336348	0.0597783	0.181272	0.0381311	0.0674293	0.0689626	0.0325303	5.91465	0.0424107	0.0291271
SGB.334	d_Bacteria;p_Bacillota;c_Clostridia;o_Oscillospirales;f_Oscillospiraceae;g_Vescimonas;s_Vescimonas sp003487665	0.0687573	0.0324728	0.20186	0.136485	0.101372	0.120603	0.0539585	0.0696037	0.023543	0.0383484	0.0183447	0.291631	0.159603	0.112274	0.0650068	0.0699714	0.0268885	0.0240397	0.0364997	0.0527585	0.0389968	0.0714099	6.56535	0.245317	0.0947257	0.0880365	0.0656483	0.0383296	0.202694	0.497981	0.23663	0.0370987	0.227585	0.0423652	0.0398637	0.715733	0.0214826	0.43954	0.315539	0.177695	0.017926	0.181694	0.0460647	0.175567	0.245357	0.0152733	0.0263838	0.100819
SGB.47	d_Bacteria;p_Bacteroidota;c_Bacteroidia;o_Bacteroidales;f_Muribaculaceae;g_Limisoma;s_Limisoma sp000437795	0.176694	0.26848	0.368548	0.327949	0.270183	0.296105	5.41108	0.299404	0.301091	0.723762	0.695318	0.385469	0.215604	10.0126	0.178939	13.6842	0.359733	0.0304659	0.129647	0.265056	0.559818	0.376243	1.86345	0.214849	0.345929	0.0494537	0.340859	0.042908	0.236249	0.143147	6.38549	0.302689	0.131276	0.614713	0.217504	1.69974	1.0094	0.169634	0.326668	0.224033	0.438379	0.163967	0.223423	0.265053	0.291206	0.515644	0.381866	0.261583
SGB.9	d_Bacteria;p_Bacteroidota;c_Bacteroidia;o_Bacteroidales;f_Rikenellaceae;g_Alistipes;s_Alistipes shahii	0.269301	0.399324	4.02654	2.49636	0.67614	2.45917	1.84231	2.00232	1.63099	0.269243	0.115587	4.56101	2.8108	1.1114	3.12544	0.249204	0.766175	0.0655198	0.279385	1.62004	1.31374	0.637949	6.28887	4.96834	1.61288	0.274722	1.70962	0.0186477	5.4986	5.08327	0.217032	1.65863	2.0025	0.945912	2.01081	0.656625	0.0720559	5.02442	3.81573	2.18143	0.636051	7.82759	1.82827	2.67723	1.02438	0.366455	0.305463	4.64281
SGB.36	d_Bacteria;p_Bacillota;c_Clostridia;o_Oscillospirales;f_Acutalibacteraceae;g_CAG-217;s_CAG-217 sp000436335	0.22901	0.168254	6.65792	6.24706	3.62057	0.123898	2.4545	0.119226	0.0286574	0.0391449	0.0333548	0.959045	2.22803	0.0905299	13.4125	0.2588	0.0662744	0.0693609	0.424503	0.315124	0.0410112	0.0157296	2.79104	0.242063	0.0540215	0.185179	3.20032	0.0322451	0.241049	6.01313	0.0365388	2.59585	0.0455881	0.0522647	0.100825	0.0826146	0.0330027	16.5908	6.12276	0.208443	0.0852723	12.1625	0.0549922	9.26038	0.0584513	0.0469223	0.0279625	0.407092
SGB.133	d_Bacteria;p_Bacteroidota;c_Bacteroidia;o_Bacteroidales;f_Bacteroidaceae;g_Alloprevotella;s_Alloprevotella timonensis	0.0223352	0.0183251	0.0375845	0.0873117	0.0416954	0.0317624	0.0496001	0.0378477	0.0379101	0.0684698	0.152764	0.0450143	0.0237813	0.0926534	0.0330344	0.0315766	0.0617525	0.0509453	0.011603	0.120832	0.0997727	0.0459605	0.0400266	0.0366455	0.026687	0.0222171	0.0707849	0.007169	0.0623447	0.0272016	0.0887907	0.0351369	0.0259767	0.228313	0.0192494	2.34034	0.122062	0.0499056	0.0220447	0.0351516	0.0532561	0.0384848	0.0266644	0.0259263	1.87944	0.0464541	0.0967381	0.0348578
SGB.272	d_Bacteria;p_Bacillota;c_Clostridia;o_Oscillospirales;f_Oscillospiraceae;g_Vescimonas;s_Vescimonas cirricatena	1.14695	0.224811	0.430667	0.187679	0.261934	0.193427	0.714641	0.172766	0.0727555	0.0632149	0.0342532	0.930224	3.48401	4.49841	0.199603	0.420291	0.107351	0.0895713	0.231187	0.115741	0.088795	0.0283198	6.52758	0.289146	0.760514	0.22963	0.0943375	0.144627	9.50345	0.443751	0.077413	0.0942237	1.59599	0.120734	0.130704	0.531247	0.0580609	0.62265	0.319956	0.215667	0.0557227	0.165479	0.276387	0.300513	0.314334	0.141246	0.121619	0.264673
SGB.51	d_Bacteria;p_Bacteroidota;c_Bacteroidia;o_Bacteroidales;f_Bacteroidaceae;g_Phocaeicola;s_Phocaeicola plebeius	0.44037	12.6791	1.09766	14.436	7.56055	0.322166	0.424486	3.89007	0.9821	0.119238	15.1009	1.48002	6.07226	0.187191	0.6646	0.202062	1.04008	0.0260644	0.291038	0.641352	0.687311	2.4372	2.18306	6.21717	0.243768	0.0806143	0.947906	0.0152961	1.95338	0.311226	9.429	1.01436	0.226844	0.203831	0.465425	0.319044	2.09345	1.94582	0.801044	1.41936	6.23588	0.581535	0.740019	0.517825	0.356876	0.619611	0.779135	0.660297
SGB.352	d_Bacteria;p_Pseudomonadota;c_Gammaproteobacteria;o_Enterobacterales;f_Pasteurellaceae;g_Haemophilus_D;s_Haemophilus_D parainfluenzae	0.0300708	0.0264317	0.0395513	0.0274718	0.0308962	0.0229521	0.0456745	0.0928284	0.0239774	0.0189151	0.041397	0.0313532	0.0437718	0.0393316	0.382798	0.235814	0.0274064	0.316113	0.386276	0.290711	0.0430434	0.00608471	0.0298557	0.0731902	0.0592532	0.687255	0.0397948	1.39402	0.0247034	0.0263795	0.0206897	0.0180603	0.0428649	0.144229	0.0556985	0.0258186	0.0647188	0.036588	0.0343466	0.269969	0.0203789	0.0253724	0.279861	0.0163261	0.0314167	0.0261573	0.0344948	0.244483
SGB.254	d_Bacteria;p_Bacillota;c_Negativicutes;o_Veillonellales;f_Dialisteraceae;g_Allisonella;s_Allisonella histaminiformans	0.192516	0.335258	0.174664	0.473635	0.164199	1.03565	0.110845	0.134225	0.233934	1.28522	0.593767	0.127118	0.0881656	0.245729	0.265319	0.325324	0.13677	0.0403489	0.0304853	0.235612	0.111623	0.0631933	0.095424	0.129159	0.270125	0.36041	0.552202	0.561721	0.149295	0.100081	1.22083	0.335169	0.0615381	0.443517	1.28132	0.403143	0.262327	0.186475	0.0462401	0.159343	1.89594	0.545812	0.543982	0.0928968	0.119666	3.85853	0.191972	0.256709
SGB.81	d_Bacteria;p_Bacillota;c_Clostridia;o_Lachnospirales;f_Lachnospiraceae;g_Agathobacter;s_Agathobacter faecis	37.0218	2.24427	5.99881	3.59881	4.239	3.71589	0.648138	0.801747	0.932233	0.153275	3.13177	2.44666	7.84241	0.218792	0.463327	2.92882	3.3382	0.107784	12.989	0.259528	0.14255	1.96452	0.250234	7.7679	20.3845	60.4466	3.33	19.4396	2.85742	0.193698	0.445664	0.529882	3.52931	5.48813	0.168308	0.180654	0.184099	1.26379	0.193237	0.443013	1.36596	2.21079	18.5386	2.47131	3.74128	6.13371	1.88015	23.4404
SGB.89	d_Bacteria;p_Bacillota;c_Clostridia;o_Oscillospirales;f_Ruminococcaceae;g_Hominimerdicola;s_Hominimerdicola aceti	0.022118	3.59278	1.29787	6.54606	15.5937	0.824997	0.131518	5.54453	0.03191	0.0351362	0.0248541	3.45521	3.62165	2.30458	0.0608221	0.125141	0.0316448	0.0237278	0.747286	0.0673586	0.0295786	0.00682175	1.42776	0.48668	11.9078	1.11974	0.0229342	0.0594698	0.973763	0.0354322	0.0148143	0.395981	3.36648	0.0997458	0.0228109	2.87147	0.0303397	1.65733	0.034546	13.0575	0.0157982	0.0328786	0.999505	0.328412	0.0156293	0.0421653	0.0172087	6.44948
SGB.125	d_Bacteria;p_Bacillota;c_Clostridia;o_Oscillospirales;f_Acutalibacteraceae;g_CAG-177;s_CAG-177 sp000431775	0.0367556	0.0306325	0.0384277	0.0466961	0.063464	0.0591024	0.0518214	0.0243239	0.0235688	0.0221545	0.0204418	0.0756162	0.0720145	0.0552287	0.0605062	0.0409639	0.0289969	0.038867	0.0411407	0.0261864	0.0380452	0.00824527	0.0894947	0.0593012	0.0485565	0.0607409	0.0296802	0.026499	0.11136	0.0491578	0.0234063	0.0229937	0.745663	0.0373791	0.023683	4.74076	0.0233572	0.0996468	0.038214	0.0469719	0.01061	0.0351667	0.165176	0.058141	0.0412346	0.0324081	0.0208743	0.0531737
SGB.92	d_Bacteria;p_Bacillota;c_Clostridia;o_Oscillospirales;f_Ruminococcaceae;g_Faecalibacterium;s_Faecalibacterium longum	18.2811	2.72627	7.0918	1.74443	4.83245	4.79123	2.96055	1.93192	0.383416	6.75593	0.909851	4.21147	20.4555	3.10469	25.9052	3.41104	3.57536	1.09045	1.37264	2.93285	27.3932	2.02495	6.78271	3.16263	9.26185	11.6261	0.085415	4.91596	1.57645	3.06948	1.74268	2.14896	2.18244	2.04786	0.120911	1.13011	1.61108	9.86657	0.146397	6.19927	0.233815	1.16075	9.53052	3.18813	0.601615	0.338765	0.149457	6.72599
SGB.230	d_Bacteria;p_Bacillota;c_Clostridia;o_Lachnospirales;f_Lachnospiraceae;g_Coprococcus;s_Coprococcus aceti	0.0865198	0.118657	0.0704618	9.81445	0.103161	3.15687	0.0902351	0.0645459	0.0445365	0.0821852	0.377313	1.29716	0.108084	0.0845938	0.645858	0.143643	0.080683	0.0325945	0.196281	0.0891315	0.0422238	0.0360418	0.154695	1.04427	0.0894205	0.230134	0.0486944	0.19565	0.531926	1.16306	0.0524936	3.13311	0.0578907	0.0729291	0.0537611	0.0734401	0.0431849	0.247347	0.100557	0.475809	0.0456077	0.131903	0.10403	3.31099	0.0592611	0.0811228	0.0438729	0.122173
SGB.209	d_Bacteria;p_Desulfobacterota_I;c_Desulfovibrionia;o_Desulfovibrionales;f_Desulfovibrionaceae;g_Desulfovibrio;s_Desulfovibrio sp900319575	0.0132176	0.00929101	0.0134867	1.28665	0.0207759	1.66178	0.0117835	0.398649	0.0102464	0.0103855	0.106579	0.432064	0.0676995	0.0140349	0.00921222	0.0104108	0.00990142	0.0095586	0.0077751	0.0113417	0.0192407	0.00336834	1.47291	0.0217096	0.0562208	0.0348989	0.0171293	0.00786528	0.0214722	0.0140788	0.00590943	0.00680923	0.0127891	0.013215	0.0108466	0.0273313	0.0139359	0.374571	0.013474	0.0169825	0.0116488	2.69129	0.0985463	0.0117271	1.99759	0.0129644	0.00892972	0.0097319
SGB.83	d_Bacteria;p_Bacillota;c_Clostridia;o_Oscillospirales;f_Acutalibacteraceae;g_CAG-177;s_CAG-177 sp003538135	0.0732093	0.0377384	0.0573613	0.166798	0.0680432	0.525115	0.0587373	0.0395536	0.0172238	0.0218692	0.0381711	0.183505	0.0953738	0.618248	0.252701	0.0770858	0.0258489	0.012048	0.0532459	0.0323443	0.0323932	0.0169636	0.846654	0.169152	0.0773859	0.196765	0.0335034	0.0501385	0.328323	1.71221	0.0404391	0.0248389	12.387	0.175201	0.0442867	0.275582	0.0298971	1.55484	0.365325	0.0686844	0.0362595	0.05263	0.0398069	0.116953	0.578391	0.0376436	0.0255788	0.0525373
SGB.287	d_Bacteria;p_Bacteroidota;c_Bacteroidia;o_Bacteroidales;f_Muribaculaceae;g_Paramuribaculum;s_Paramuribaculum sp900551515	0.0561296	0.0888568	0.0254927	0.0376195	0.0303036	23.7749	0.0478649	0.0285085	0.0636081	0.0161142	0.0210968	0.0735398	0.0335949	0.0281596	0.0332452	0.0267691	0.0696262	0.0146574	0.068773	0.0153557	0.0408208	0.111303	0.0424831	0.0720241	0.017775	0.0321229	0.0874995	0.0243078	0.0394441	0.0219415	0.0228967	0.10193	0.0170964	0.0241631	0.0365178	0.0408704	0.00639191	0.0337565	0.0335846	0.0464356	0.00676481	0.0333313	0.0319856	0.0662428	0.0174074	0.0202024	0.0785717	0.0665548
SGB.306	d_Bacteria;p_Bacillota;c_Clostridia;o_Oscillospirales;f_Oscillospiraceae;g_Faecousia;s_Faecousia sp900540635	0.210077	0.115513	0.0884445	0.769345	0.181611	0.125619	0.0825642	0.0762833	0.0471075	0.052976	0.0319805	15.0053	0.223538	0.126208	0.4365	0.168621	0.0730098	0.0366051	0.0890466	0.0634566	0.115913	0.0382509	6.21815	0.217632	0.734951	0.234471	0.0574321	0.102959	0.88867	0.68113	0.0652633	0.048261	1.23718	0.0783828	0.0623951	1.09181	0.0686774	0.450511	0.0956481	0.891968	0.0438596	0.117896	0.0832881	0.131626	0.120235	0.0639196	0.0476417	0.157083
SGB.180	d_Bacteria;p_Bacillota;c_Clostridia;o_Lachnospirales;f_Lachnospiraceae;g_Hominisplanchenecus;s_Hominisplanchenecus faecis	0.190512	1.33352	0.596147	0.384363	0.41431	0.188855	0.115266	0.535365	0.267762	0.781479	0.0725682	0.102214	1.37181	0.153402	0.972551	2.02697	0.077739	0.12241	0.960221	2.26114	0.068665	0.063923	1.30059	0.416731	0.261754	1.80212	0.0863619	0.217717	1.02577	0.349526	0.117216	0.0904237	0.235255	0.149874	0.0865807	0.0858567	0.326722	0.0917085	3.84726	0.992417	0.0666483	0.264916	0.105376	0.374946	0.0584672	0.0905906	0.0661202	0.220789
SGB.90	d_Bacteria;p_Actinomycetota;c_Coriobacteriia;o_Coriobacteriales;f_Atopobiaceae;g_Tractidigestivibacter;s_Tractidigestivibacter sp000752675	0.0148968	0.01473	0.0110882	0.0154058	0.0211681	0.0256754	0.0128268	0.0111341	0.00713578	0.0149936	0.00635688	0.0556686	0.0250477	0.0438806	0.0117306	0.0113961	0.0141033	0.0110204	0.00508301	0.0193919	0.0153432	0.0157808	0.0669949	0.0348317	0.0148269	0.0369276	0.0119895	0.00788254	0.0280376	0.0234061	0.0094838	0.00565527	17.6568	0.10242	0.00919894	0.0413759	0.00641065	0.0679827	0.0134953	0.0367135	0.0308574	0.0614112	0.00691673	0.0521603	0.114192	0.0070874	0.00603455	0.0127699
SGB.138	d_Bacteria;p_Bacillota;c_Clostridia;o_Christensenellales;f_Aristaeellaceae;g_SFMI01;s_SFMI01 sp004556155	0.021915	0.0165163	0.0227187	0.0282114	0.0342296	0.0335356	0.0224562	0.0150126	0.0188995	0.018081	0.0155094	0.0529243	0.0293522	0.232525	0.0192788	0.0235054	0.0244751	0.0189662	0.0093013	0.0200272	0.0409265	0.0179577	0.0700263	0.0346449	0.0221076	0.0637026	0.0343737	0.00889338	0.0359882	0.0431132	0.0290378	0.0120876	0.0309379	0.0192147	0.0152126	1.43537	0.0152857	0.0504867	0.0580072	0.0359596	0.00776264	0.0242798	0.0177226	0.0327376	0.0333868	0.0127734	0.023835	0.0239663
SGB.1	d_Bacteria;p_Bacteroidota;c_Bacteroidia;o_Bacteroidales;f_Rikenellaceae;g_Alistipes;s_Alistipes onderdonkii	0.0252063	0.0361928	14.6953	0.747648	8.779	0.884566	4.07366	1.89327	3.31646	0.0263057	0.222425	3.89458	0.809481	0.438983	0.259661	0.11878	5.2321	0.0223515	0.0307616	1.13977	6.31042	3.44341	4.43929	10.1622	0.25141	0.107838	2.48521	0.00611271	6.93758	6.3594	0.00940809	1.62486	1.22553	1.89889	0.201583	1.77681	0.020989	3.15359	45.8803	0.873807	6.02853	0.144388	0.511642	0.313665	3.87816	0.275384	0.0760177	0.0952542
SGB.296	d_Bacteria;p_Bacillota;c_Clostridia;o_Lachnospirales;f_Lachnospiraceae;g_Eubacterium_G;s_Eubacterium_G sp000435815	0.078793	0.0805799	0.191196	0.14662	0.344504	0.158918	0.106019	0.51863	5.43568	0.126663	0.0673007	0.134824	0.345086	0.114977	0.238684	0.22821	0.0806559	0.0754748	0.124441	0.379551	0.0530791	0.027179	0.198361	0.386111	0.130961	0.189487	0.099626	0.223351	0.229754	0.262265	0.0507479	0.0659819	0.10426	0.0704548	0.0850629	0.0928595	0.0987998	0.152191	0.12478	0.466843	0.0638026	0.951421	0.115889	0.22039	0.0431465	0.099674	0.0947387	0.162197
SGB.283	d_Bacteria;p_Bacillota;c_Clostridia;o_Lachnospirales;f_Lachnospiraceae;g_Coprococcus;s_Coprococcus ammoniilyticus	0.187715	0.174663	0.109796	0.195386	4.12682	0.49264	0.157818	0.101398	0.077904	0.0944172	0.0562081	0.195624	7.10748	0.303225	0.243325	0.319487	0.115548	0.0608457	0.392796	0.132804	0.0457321	0.0354533	13.0249	0.784299	0.231291	0.36512	0.556628	0.442335	11.4381	0.205557	0.0701801	0.102725	0.660919	0.158368	0.111131	0.100093	0.123016	0.152782	0.177831	0.188414	0.0637379	0.216272	0.234232	0.141386	0.0624051	0.100216	0.0802759	0.223423
SGB.35	d_Bacteria;p_Verrucomicrobiota;c_Verrucomicrobiia;o_Verrucomicrobiales;f_Akkermansiaceae;g_Akkermansia;s_Akkermansia muciniphila	0.0288164	0.0152468	0.0172462	2.90157	1.49791	0.50896	0.0185265	0.0237692	0.434884	0.0150015	0.0175764	8.93746	0.0238406	0.0212483	0.0212937	0.0132143	0.0325083	0.0135052	0.0171658	0.0284435	0.0368542	0.0119176	0.0275922	0.0180271	1.39194	0.0280831	0.0323921	0.00910029	0.0185129	19.3168	0.00961186	0.0137412	0.390987	1.78912	0.0123166	9.03287	0.00950183	0.024722	0.0248552	0.415236	4.02504	2.87429	0.0367318	4.94224	0.0115669	0.0181006	0.0334037	0.0149227
SGB.258	d_Bacteria;p_Bacillota;c_Clostridia;o_Lachnospirales;f_Lachnospiraceae;g_Blautia;s_Blautia hansenii	0.0955184	0.0901202	0.057447	0.0653794	0.082516	0.063947	0.106912	0.0599974	0.143006	0.048911	0.067921	0.0727714	0.0691002	0.0459794	0.0733567	0.0904444	0.0531777	0.0252045	0.133905	0.058647	0.0544909	0.0217947	0.0662759	0.0869127	0.0747122	0.118722	0.0956965	0.477001	0.0678532	0.0675935	0.0346089	0.0446895	0.0326696	0.0471524	0.0665653	0.0541704	0.0727231	0.0579927	0.0871677	0.0710277	0.0309374	0.144708	0.063922	0.0447615	0.0249813	3.26398	0.199605	0.07388
SGB.151	d_Bacteria;p_Bacillota;c_Clostridia;o_Lachnospirales;f_Lachnospiraceae;g_Anaerostipes;s_Anaerostipes hadrus	0.0451824	1.10406	0.557777	0.227159	0.48472	0.40282	0.116982	0.253697	0.448065	0.730685	0.0404149	0.320438	0.883962	0.204709	4.20117	0.720679	0.289191	0.483887	6.78303	0.57719	0.413228	0.0116781	0.651479	1.03833	0.133603	1.54153	0.145252	7.30032	0.275744	0.249556	0.193522	0.453502	0.0490647	0.189649	0.0800378	0.15989	2.28074	0.0761682	0.670715	1.36718	0.0633661	2.52221	0.0667386	0.151636	0.0501629	0.194047	0.597267	0.298149
SGB.73	d_Bacteria;p_Bacillota;c_Clostridia;o_Lachnospirales;f_Lachnospiraceae;g_Roseburia;s_Roseburia inulinivorans	4.82583	0.93676	1.47634	1.40027	1.19282	0.431057	1.31242	0.204851	1.50463	0.359714	0.880555	0.676387	0.928778	1.44368	6.8399	14.968	0.528322	1.19285	1.94061	2.85794	0.116436	0.063222	0.263608	1.16717	0.932257	8.25075	0.149113	3.7314	1.45202	0.15755	0.341453	8.19916	0.140775	0.289842	0.914727	0.147745	1.03592	0.372406	0.20767	5.60098	0.131562	6.72224	2.80155	0.574057	0.482292	0.200372	0.131041	3.86004
SGB.326	d_Bacteria;p_Bacillota;c_Clostridia;o_Lachnospirales;f_Lachnospiraceae;g_Brotaphodocola;s_Brotaphodocola faecis	0.215281	0.147345	0.469286	0.360495	0.381857	0.388434	0.22	0.400227	0.108427	0.179616	0.083739	0.417132	0.674661	0.177592	0.327499	0.721127	0.272758	0.0424228	0.0795813	0.433364	0.741055	0.0205344	0.155868	0.353532	0.362303	0.167706	0.0528355	0.502331	0.164265	0.0885706	0.21876	0.247322	0.0551146	0.0762253	0.0919691	0.103714	0.133748	0.0844936	0.0797947	0.378411	0.0516628	0.126596	0.0846907	0.112697	0.0625574	0.0621648	0.0701462	0.234852
SGB.244	d_Bacteria;p_Verrucomicrobiota;c_Lentisphaeria;o_Victivallales;f_Victivallaceae;g_Victivallis;s_Victivallis lenta	0.0113688	0.0102869	0.0160908	0.0812574	0.0304194	0.0878227	0.0108258	0.0104467	0.00872089	0.0073782	0.0108678	1.09019	0.0131395	0.0211581	0.0100904	0.012374	0.0109943	0.0215876	0.00695425	0.013933	0.0198237	0.00560491	0.027463	0.0928036	0.0389395	0.0498106	0.0202582	0.0070835	0.0179725	0.0172275	0.00663058	0.0064814	0.242088	0.0121005	0.0158031	0.123949	0.01005	0.324095	0.0158696	0.0466384	0.0200613	0.0143885	0.00796485	0.517735	4.20232	0.0107682	0.0115748	0.0100099
SGB.277	d_Bacteria;p_Bacillota;c_Clostridia;o_Christensenellales;f_Aristaeellaceae;g_Limiplasma;s_Limiplasma sp900548145	0.0414791	0.0234705	0.0326551	0.0825103	0.0499911	0.0473674	0.0391478	0.023447	0.0173787	0.0187447	0.0186627	0.297031	0.0802533	0.159859	0.0325505	0.0341928	0.0210187	0.0170233	0.0215045	0.0201032	0.0296411	0.0128168	0.146602	0.0833887	0.0319593	0.0786503	0.0271581	0.0139046	0.0611507	0.115847	0.0189542	0.0187196	0.0428579	0.0255796	0.0209366	0.658613	0.0321319	0.191772	0.108059	0.0814667	0.0098999	0.0268194	0.027535	0.0524067	1.12377	0.0220219	0.0207029	0.0607109
SGB.188	d_Bacteria;p_Bacillota;c_Clostridia;o_Oscillospirales;f_Ruminococcaceae;g_Ruthenibacterium;s_Ruthenibacterium lactatiformans	0.0337564	0.212923	0.098633	0.0834477	0.191596	0.10343	0.0831522	0.217016	0.299885	0.0147442	0.0201232	0.0623769	0.0659111	0.136395	0.056002	0.049298	0.0460649	0.0514473	0.0762353	0.0254003	0.216557	0.768283	0.3531	0.209334	0.0433501	0.0574413	1.63219	0.0152084	0.256455	0.393339	0.0412923	0.171495	0.0721047	0.056578	0.706244	0.954423	0.0171701	0.0714374	5.28827	0.470337	0.0331136	3.20094	0.0244125	0.100404	0.255683	0.0300876	0.271449	0.0666331
SGB.13	d_Bacteria;p_Bacillota;c_Bacilli;o_RF39;f_UBA660;g_CAG-433;s_CAG-433 sp019423565	0.0509667	0.0595345	0.046988	0.0760291	0.119482	0.0493613	0.0569525	0.071796	0.0709273	0.0493306	0.0588386	0.151073	0.050586	0.0658311	0.0449667	0.0337489	0.0526103	0.0844592	0.0495818	0.0418798	0.0665852	0.0442992	0.103984	4.48653	0.14189	0.10134	0.0614685	0.0430689	0.375747	3.1516	0.0338565	0.0477729	0.0518313	0.0609236	0.0662839	0.120277	0.0491249	0.278738	0.0856115	0.0532251	0.0637063	0.0556784	0.0303019	0.196501	0.0132593	0.0654843	0.037673	0.0272957
SGB.308	d_Bacteria;p_Bacteroidota;c_Bacteroidia;o_Bacteroidales;f_Muribaculaceae;g_Lepagella;s_Lepagella sp000437495	0.0154664	0.0181219	0.0212203	0.0255219	0.0228373	0.689965	0.0185153	0.015932	0.0161951	0.0166934	0.0417298	3.64928	0.0179207	0.0484781	0.0141819	0.011882	0.0187191	0.0118699	0.0104579	0.01494	0.0258024	0.00540756	0.0252237	0.0198693	0.0102179	0.0291737	0.0216148	0.00721313	0.0150646	0.0162827	0.0114708	0.00924473	0.0145103	0.0183479	0.0106836	0.0258909	0.0202805	0.022256	0.0158126	0.0230618	0.0136224	0.0114324	0.0088535	0.0149589	0.0113891	0.0292249	0.0263102	0.0114838
SGB.101	d_Bacteria;p_Bacillota;c_Clostridia;o_TANB77;f_CAG-508;g_CAG-245;s_CAG-245 sp000435175	0.0755376	0.187664	0.0545086	0.0641334	0.103744	3.57096	0.157956	0.0745264	0.128786	0.159241	0.0542576	1.36253	0.879044	0.0758931	0.125996	0.0540126	0.106732	0.014318	0.109302	0.0596637	0.048217	0.0177518	2.21416	3.54789	0.159704	1.54833	0.0730155	0.109077	2.12728	0.598051	0.0385508	0.0510049	0.289138	9.17587	0.0435989	0.226856	0.0399049	0.286404	0.0961117	0.055203	0.0911636	0.0831324	0.0681939	0.168476	0.0207243	0.0786634	0.0493088	0.0713124
SGB.200	d_Bacteria;p_Bacillota;c_Clostridia;o_Lachnospirales;f_Lachnospiraceae;g_Acetatifactor;s_Acetatifactor intestinalis	0.355243	0.374633	0.265931	0.607302	1.04652	0.260607	2.76492	0.522436	0.106333	0.200075	0.0971691	7.18566	0.471562	1.08043	2.11362	0.53096	0.12807	0.177503	0.726916	0.304881	0.0778842	0.0473711	5.71731	0.502339	0.411905	0.7284	0.133574	0.616377	3.61474	0.956043	0.149683	0.183966	0.102237	0.202902	0.186465	0.62853	0.452192	0.20415	0.354549	27.0329	0.0816796	0.370247	0.297138	0.2821	0.59268	0.222782	0.486855	0.539977
SGB.256	d_Bacteria;p_Bacillota;c_Bacilli;o_Erysipelotrichales;f_Erysipelotrichaceae;g_Holdemania;s_Holdemania filiformis	0.0624727	0.165755	0.0549294	0.0426214	0.11355	0.0406448	0.0333825	0.0395437	0.0473726	0.019907	0.032045	0.0623974	0.0304367	0.0400161	0.0365054	0.0923166	0.0822189	0.0439194	0.0909406	0.0224602	0.0255558	0.00871283	0.121399	0.0834357	0.0402759	0.0773493	0.155864	0.0244139	0.110786	0.515907	0.0172272	0.0338404	0.0514897	0.0383272	0.0482031	0.287794	0.0151934	0.0397317	0.187125	0.0871792	0.011636	0.18254	0.0829266	0.0445431	0.0733998	2.00102	0.0180479	0.0551042
SGB.219	d_Bacteria;p_Bacillota;c_Clostridia;o_Lachnospirales;f_Lachnospiraceae;g_Dorea_A;s_Dorea_A longicatena	0.056015	0.699868	0.627952	0.324734	0.903554	1.13685	0.0762047	0.35862	0.44995	0.495363	0.0701314	0.287838	0.339691	0.553612	0.200314	0.248894	0.129349	0.0270422	0.0952229	0.214938	0.0458384	0.0133111	0.213149	0.135494	0.422919	1.05896	0.646467	0.303395	1.21993	0.386824	0.694855	0.445804	1.10974	0.643121	0.215222	0.394006	0.232156	0.161234	0.0779194	0.163105	0.139162	6.03231	0.0768818	0.478498	0.964058	0.131744	0.0752534	1.07298
SGB.122	d_Bacteria;p_Bacillota;c_Clostridia;o_Christensenellales;f_UBA1242;g_UMGS687;s_UMGS687 sp900544595	1.27034	0.470739	0.593586	0.326478	0.639788	0.377988	0.771935	0.371068	0.104485	0.319945	0.100348	0.492511	1.00146	0.564199	0.91596	0.94028	0.352531	0.257263	0.599763	0.336061	0.461101	0.156809	0.456852	0.580506	0.627611	0.921919	0.0745752	0.213648	0.438668	0.310181	0.447123	0.463054	0.276935	0.242095	0.0545558	16.5343	0.333322	0.556865	0.146738	0.547233	0.115303	0.408786	0.917695	0.486761	0.189755	0.241219	0.14093	0.69365
SGB.282	d_Bacteria;p_Bacteroidota;c_Bacteroidia;o_Bacteroidales;f_Bacteroidaceae;g_Bacteroides;s_Bacteroides finegoldii	0.236874	0.150913	2.27247	5.76704	0.614986	2.70358	3.99336	0.424234	0.742106	0.812132	0.132297	1.3798	2.29846	0.211908	0.238637	0.120657	0.458907	0.0362637	0.181602	7.15837	1.06515	0.94321	0.494756	2.10378	0.149993	0.118921	1.21514	0.0539707	0.369264	0.256634	0.394162	0.698078	0.169303	0.119583	0.286745	0.18038	0.100049	0.544357	0.404023	2.45736	0.31547	0.7774	1.30347	0.333133	0.0881802	0.243424	2.52633	0.713437
SGB.68	d_Bacteria;p_Bacillota;c_Clostridia;o_Lachnospirales;f_Lachnospiraceae;g_Blautia_A;s_Blautia_A wexlerae	1.51948	4.53331	1.21963	1.23909	1.1758	1.05493	1.1142	3.39492	1.05327	1.22233	0.244401	0.799163	1.2504	1.26415	3.92523	4.09717	2.44754	0.938581	3.97162	4.06115	0.307194	0.196433	0.69327	1.94036	1.26429	1.71893	3.57889	2.13429	1.72099	1.01576	0.878783	1.25192	0.447943	0.870875	3.14166	0.467841	1.83965	0.54288	2.13979	2.02142	0.929166	13.0952	3.66323	1.18461	0.4951	4.43305	0.509311	1.51036
SGB.264	d_Bacteria;p_Bacillota;c_Clostridia;o_UBA1381;f_UBA1381;g_Hominilimicola;s_Hominilimicola fabiformis	0.495192	0.909655	0.726103	0.31962	0.432826	0.526252	0.426203	0.106139	0.103565	0.118932	0.0378925	0.441506	0.787443	0.426344	0.529255	0.144993	0.626224	0.012303	0.548991	0.141002	0.0410274	0.0156218	0.209621	0.665337	0.142314	0.233527	0.170322	0.314718	0.321776	1.04282	0.016987	0.212119	0.293738	0.22022	0.288861	0.0829361	0.0531491	0.0895349	0.0587693	0.826115	0.0918527	0.871549	0.747879	0.152737	0.0815502	0.0516447	0.0342065	4.16836
SGB.20	d_Bacteria;p_Bacillota;c_Clostridia;o_Oscillospirales;f_Acutalibacteraceae;g_CAG-177;s_CAG-177 sp003514385	0.024472	0.020991	0.0260758	0.0339777	0.0492946	10.5392	0.0226066	0.020766	0.0169776	0.018258	0.430004	1.06522	0.0365991	10.7825	0.0252232	0.427232	0.0193888	0.131313	0.0162467	0.039413	0.024276	0.0159451	2.11764	0.0566883	0.84105	0.0410469	0.019293	0.0336839	21.4746	28.2588	0.0100894	0.0145965	0.0823197	2.08935	0.0189214	0.101176	0.0161404	28.7106	0.054702	0.0445029	1.2987	0.0286908	0.0381425	3.91516	9.91294	0.02312	0.0135254	0.0207904
SGB.249	d_Bacteria;p_Bacillota;c_Negativicutes;o_Veillonellales;f_Megasphaeraceae;g_Megasphaera;s_Megasphaera stantonii	0.0197618	0.0216141	0.0333828	0.0372063	0.0387463	0.117034	0.0247906	0.0221162	0.0255605	0.0143638	0.033274	0.0425953	0.022624	0.0337669	0.020866	0.0370134	0.0193751	0.0452241	0.0164721	0.0240223	0.0346123	0.00737383	0.0515808	0.0425657	0.0155683	0.0370889	0.0549331	0.0150892	0.0410654	0.0421962	0.0169836	0.0166605	0.0327086	0.0349568	0.0283507	0.0461645	0.0183655	0.0371412	0.0529212	0.0368392	0.035075	0.023028	0.0243994	0.0436079	0.0318644	7.08638	0.0369421	0.0193132
SGB.304	d_Bacteria;p_Bacillota;c_Bacilli;o_RF39;f_UBA660;g_Onthocola_B;s_Onthocola_B sp900544625	0.0490652	0.0540229	0.046387	0.066345	0.120305	0.0486328	0.0539587	0.0689634	0.0514762	0.0411604	0.0605346	3.44519	0.0527155	0.0600221	0.0411011	0.0369496	0.0507588	0.0512576	0.0488805	0.0398098	0.0550102	0.0531802	0.0832621	0.313615	0.0955847	0.0850827	0.0582184	0.0749448	0.155089	0.37112	0.0288833	0.0390884	0.0294795	0.0674241	0.0648633	1.55516	0.0741806	0.248371	0.128677	0.0556452	0.0681915	0.0572986	0.0282096	0.146489	0.0149296	0.156925	0.0360227	0.0258689
SGB.29	d_Bacteria;p_Bacillota;c_Bacilli;o_RF39;f_UBA660;g_CAG-302;s_CAG-302 sp000431795	0.0352524	0.0447414	0.0482969	0.058768	6.08448	0.0388201	0.0484987	0.0555032	0.056418	0.0503119	0.0461355	2.11848	0.12969	1.51555	0.0364155	0.0376633	0.0490012	0.039633	0.0403703	0.037699	0.0638604	0.0422682	2.00958	3.91636	0.0483772	0.0595729	0.0599142	0.0435083	5.2457	34.5752	0.0232033	0.044353	0.0439329	0.0651242	0.0514762	0.1138	0.0341516	2.67179	0.0604014	0.0409442	0.0458887	0.0468284	0.022673	5.10036	0.013908	0.0571066	0.0499305	0.0242569
SGB.52	d_Bacteria;p_Bacteroidota;c_Bacteroidia;o_Bacteroidales;f_Bacteroidaceae;g_Prevotella;s_Prevotella sp900313215	0.129191	0.137026	0.608482	1.23331	0.143337	0.219325	2.51734	0.399571	0.285783	4.29659	9.78743	0.957478	0.233384	28.3148	0.260095	0.344861	0.368187	0.0234971	0.166753	0.278494	2.02573	0.323033	0.692771	0.363639	115.311	0.0617942	0.720646	0.060473	1.17728	0.263254	7.04621	0.388025	0.302116	8.75145	0.547188	34.7793	21.9371	0.127069	0.179097	0.319388	6.55413	1.73825	0.590581	0.655728	0.394611	10.2024	0.85144	0.305709
SGB.319	d_Bacteria;p_Bacillota;c_Negativicutes;o_Veillonellales;f_Dialisteraceae;g_Dialister;s_Dialister sp000434475	0.035313	0.0244226	0.0254013	0.0324425	0.0520898	0.185244	0.0365605	0.0281196	0.0241126	0.0177584	0.0204407	0.0666834	0.039434	7.46463	0.0341877	0.0307926	0.0259651	0.0102256	0.0265158	0.0213665	0.0318462	0.00882095	0.0518526	0.0390227	0.0315621	0.0482731	0.0254326	0.0289668	0.0809561	0.0338643	0.0250192	0.027908	0.0268482	0.044366	0.0239311	1.11599	0.0386816	0.0546536	0.0344249	0.0533484	0.0314716	0.0552928	0.0312903	0.0397723	0.0486358	0.0312559	0.0222332	0.033729
SGB.355	d_Bacteria;p_Bacillota;c_Clostridia;o_Lachnospirales;f_Lachnospiraceae;g_Jutongia;s_Jutongia huaianensis	0.0606851	0.065063	0.0578775	0.070375	0.0748187	0.0850043	0.0591032	0.0459296	0.0381027	0.0399926	0.0269451	0.0697262	0.107192	0.0430597	0.0786559	0.107161	0.0425153	0.0167888	0.168706	0.0430735	0.0347435	0.00822155	0.0685201	0.0739028	0.10197	0.337808	0.0372471	0.143508	3.00226	0.0483174	0.0284515	0.0327765	0.026954	0.0513417	0.0416374	0.040963	0.0453841	0.0691145	0.0451619	0.0820313	0.0252149	0.0597951	0.0410637	0.0497993	0.0166287	0.0461276	0.0335923	0.0787045
SGB.78	d_Bacteria;p_Actinomycetota;c_Actinomycetes;o_Actinomycetales;f_Bifidobacteriaceae;g_Bifidobacterium;s_Bifidobacterium adolescentis	0.0596245	0.300843	0.0222755	0.0352806	0.0298223	0.0365898	0.0247976	0.00832006	0.00966219	0.0429621	0.0594072	0.807303	0.078189	0.233516	0.0114698	7.40751	0.039283	1.67086	0.0925879	0.0152941	0.259539	15.1793	0.0240689	0.037123	0.924336	14.2083	0.130239	31.2241	1.12153	0.0204721	0.023191	1.9543	0.0775387	0.240069	0.0387936	0.0457111	0.0174334	4.5415	0.0424451	0.0298995	0.166343	0.122541	0.0672919	0.060965	0.0511971	0.0203954	0.0142335	0.0321857
SGB.150	d_Bacteria;p_Bacillota;c_Clostridia;o_Lachnospirales;f_Lachnospiraceae;g_Blautia;s_Blautia stercoris	0.267914	1.3671	0.317702	0.531571	0.49831	0.258544	1.21607	0.160014	0.797486	0.288682	0.081181	0.336596	0.363587	0.21526	2.01402	0.625451	0.191216	0.0651064	0.580343	1.66532	0.207197	0.0502638	0.408566	0.564335	0.238734	0.439279	0.125446	0.731001	0.266749	0.369122	0.0993948	0.507446	0.119265	0.202602	0.277438	0.131159	22.4429	0.140725	0.179793	0.518251	0.127338	0.494314	0.463821	0.224056	0.0799787	0.198769	0.16417	0.4956
SGB.265	d_Bacteria;p_Actinomycetota;c_Coriobacteriia;o_Coriobacteriales;f_Coriobacteriaceae;g_Collinsella;s_Collinsella sp003469205	0.0156953	0.577856	0.0606223	0.208999	0.0479599	0.123506	0.434613	0.0385861	0.0101799	0.564164	0.0641431	0.13635	0.282378	1.41149	0.181979	0.114674	0.0255286	0.0699418	0.0319766	0.778048	0.0182401	0.506682	0.120505	0.158621	0.174349	0.823129	0.0201126	0.0247602	0.554004	0.530225	0.16766	0.098007	0.172043	2.43193	0.0344728	0.142321	0.336434	0.342967	0.0628496	0.0830882	1.73372	4.82754	0.0723796	0.728494	0.657986	0.0219723	0.0720751	0.327586
SGB.123	d_Bacteria;p_Bacillota;c_Clostridia;o_Lachnospirales;f_Lachnospiraceae;g_CAG-510;s_CAG-510 sp000434615	0.175842	0.0935809	0.109087	0.131424	0.178431	0.140971	0.114278	0.0837083	0.0516929	0.0684519	0.0472581	0.181608	0.164389	0.109895	0.169213	0.189541	0.0726433	0.0376374	0.204612	0.0884535	0.080467	0.0503609	0.240534	0.183581	0.132016	0.230689	0.0531904	0.234304	0.206602	0.17207	0.0516903	0.0824902	0.109954	0.0591425	0.0584523	5.58072	0.0876096	0.166011	0.119208	0.249998	0.0474203	0.102881	0.163197	0.125226	0.0949566	0.0676979	0.068387	0.137657
SGB.54	d_Bacteria;p_Bacillota;c_Clostridia;o_Lachnospirales;f_Lachnospiraceae;g_Eubacterium_I;s_Eubacterium_I ramulus	0.199143	0.274932	0.550229	0.282731	0.0876579	0.150442	0.073978	0.191647	0.398856	0.252477	0.0813181	0.179445	0.27	0.0526456	0.335716	0.297959	0.388596	0.0401793	0.332066	0.157327	0.0759719	1.29782	0.43133	0.248259	0.181241	0.494314	0.0522513	0.0844837	0.250033	0.0939066	1.71426	0.508624	0.109559	0.0637712	0.813431	0.50835	0.438404	0.0547133	0.0768812	0.229519	0.066503	1.48208	0.68911	0.225789	0.140061	0.0395187	0.0397079	0.241375
SGB.354	d_Bacteria;p_Bacillota;c_Clostridia;o_TANB77;f_CAG-508;g_CAG-793;s_CAG-793 sp000433915	0.0564792	0.108246	0.115204	0.123531	0.158525	0.0777829	0.0634771	0.0661729	0.0578987	0.0792118	0.045454	0.125312	0.149448	0.0478659	0.0961611	0.0581788	0.0899828	0.146887	0.318223	0.176108	0.0937898	0.0416465	0.252739	0.214442	0.0438799	0.959106	0.0973076	0.273732	5.40383	0.0862314	0.0343295	0.0666675	0.0438392	0.0926644	0.0509767	0.168787	0.0475283	0.357164	0.0791546	0.0686519	0.0462782	0.0679646	0.0241348	0.0531031	0.0121164	0.0689961	0.0369667	0.0531777
SGB.163	d_Bacteria;p_Bacillota;c_Bacilli;o_RF39;f_UBA660;g_CAG-628;s_CAG-628 sp003524085	0.0356624	0.0553656	0.0304984	0.0425888	0.0830807	0.0363318	0.0353966	0.0432441	0.0445308	0.0394174	0.0455855	0.0723843	0.0277758	0.0378834	0.0318551	0.0254082	0.0345459	0.117702	0.0343182	0.025423	0.0635631	0.0258524	0.0480872	0.129031	0.0377183	0.0557049	0.0402737	0.0425636	0.0475271	0.107097	0.0210433	0.0310401	0.0236434	0.0444022	0.036038	0.0621162	0.0450669	4.06947	0.0597644	0.0355234	0.0482743	0.046629	0.0215533	0.0753606	0.0166924	0.0376612	0.0280493	0.0222373
SGB.58	d_Bacteria;p_Bacillota;c_Negativicutes;o_Selenomonadales;f_Selenomonadaceae;g_Megamonas;s_Megamonas funiformis	0.0398709	0.0401126	0.0406092	13.1705	0.0921989	0.441664	0.0505944	0.0525112	0.0478753	0.0527414	15.522	0.0590242	0.0413566	0.04017	0.03513	0.0296321	0.0499437	0.0460829	0.0440232	0.0379888	0.066483	0.0352151	0.0634656	0.0874131	4.95251	0.0658121	19.963	0.0574572	0.0476037	0.196838	33.2067	0.0314626	0.0266826	0.043149	59.2226	17.7881	0.058168	0.0853403	0.071619	4.18977	96.648	0.0617953	13.399	0.0316323	0.0215127	32.4507	0.0325756	0.0406503
SGB.342	d_Bacteria;p_Bacteroidota;c_Bacteroidia;o_Bacteroidales;f_Tannerellaceae;g_Parabacteroides;s_Parabacteroides goldsteinii	0.0863177	0.116211	0.105056	0.148616	0.134529	0.089442	0.0643199	0.127369	0.151735	0.0591714	0.0371029	0.0912717	0.0817549	0.0579023	0.114735	0.0448791	0.1606	0.0440431	0.0598804	0.163132	0.122311	0.133776	0.117608	0.0828989	0.0520918	0.0324691	0.154286	0.0113974	0.155207	0.432759	0.0972599	0.150708	1.01551	0.0576417	0.0865795	0.831279	0.0395804	0.0784545	0.435515	0.127546	0.0394697	0.0956565	0.115072	0.210934	0.084529	0.136882	0.15321	0.0955585
SGB.300	d_Bacteria;p_Bacillota;c_Clostridia;o_Oscillospirales;f_Acutalibacteraceae;g_Eubacterium_R;s_Eubacterium_R sp003526845	0.0284004	0.0358491	0.0608952	0.0556247	0.0873245	0.0680718	0.0332542	0.0263302	0.0404162	0.0351209	0.0342005	3.16135	0.0412474	0.0468681	0.0905999	0.0332795	0.100626	0.0430827	0.0306651	0.0362344	0.0263377	0.0440837	0.0797207	0.0803787	0.0315963	0.053435	0.0648054	0.0336301	0.294288	0.0710482	0.0283558	0.043045	0.0310421	0.0541045	0.105579	0.0711414	0.0334446	0.138176	0.0540592	0.0342746	0.0324764	0.0803426	0.0341951	0.0543871	0.0244189	0.0251458	0.0179997	0.0215861
SGB.311	d_Bacteria;p_Bacteroidota;c_Bacteroidia;o_Bacteroidales;f_Marinifilaceae;g_Butyricimonas;s_Butyricimonas faecalis	0.0300279	0.0433671	0.0625745	0.662221	0.0562809	0.0789654	0.0781276	0.0764079	0.0484136	0.0281178	0.0240292	0.0999791	0.0288325	0.0411405	0.0427472	0.0309527	0.0679291	0.035629	0.0270539	0.0413315	0.0928913	0.038937	0.22901	0.0674377	0.0377191	0.0238912	0.081221	0.0120628	0.03524	0.0823769	0.0268535	0.0533394	0.105712	0.0428179	0.103144	0.307727	0.0344892	0.0677954	0.142233	0.0513026	0.0258342	0.0445193	0.0527111	0.0738151	0.133058	0.0531525	0.0496416	0.0363943
SGB.159	d_Bacteria;p_Bacillota;c_Clostridia;o_Lachnospirales;f_Lachnospiraceae;g_Lachnospira;s_Lachnospira sp019424245	3.23921	0.215183	0.115044	0.178802	2.71247	0.796618	2.14102	0.390292	0.0784119	0.314459	0.146181	4.80879	6.89171	0.504631	6.14172	1.00163	0.653176	0.136934	2.71469	0.0813962	0.0534862	0.0352229	0.519561	3.32889	0.997036	0.766358	0.0461645	0.602262	4.9882	0.199549	0.0382621	0.0566044	0.0496841	0.293426	0.0866728	0.194985	0.398492	0.0904652	0.0796884	2.40854	0.0596638	0.0989955	0.145149	0.104437	0.0282039	0.0883106	0.0558341	1.28229
SGB.129	d_Bacteria;p_Bacillota;c_Bacilli;o_Erysipelotrichales;f_Coprobacillaceae;g_Catenibacterium;s_Catenibacterium mitsuokai	0.173806	0.298222	0.0931299	0.0997179	0.124595	0.102988	0.127252	0.0953216	0.119194	0.0547933	0.0502525	0.106518	0.121257	0.122533	0.281862	0.181967	0.146701	0.049502	0.267936	0.178867	0.0946462	0.0396688	0.164139	0.219276	0.0883015	0.339671	0.108142	0.386967	0.283169	0.180248	0.0411048	0.102526	0.0639944	0.0846983	0.100236	2.10871	0.0928373	0.135783	0.235238	0.127849	0.158863	0.250808	0.133842	0.109932	4.43454	0.144478	0.111035	0.180663
SGB.198	d_Bacteria;p_Bacteroidota;c_Bacteroidia;o_Bacteroidales;f_Bacteroidaceae;g_Bacteroides;s_Bacteroides salyersiae	0.084897	0.050413	0.67356	0.246693	0.093816	0.0739231	1.21324	0.1211	0.117635	0.0490505	0.0308697	0.0762792	0.0708397	0.0389261	0.128727	0.0517311	0.253449	0.00943197	0.0295454	0.583983	0.124486	0.077851	1.37757	0.160487	0.0441043	0.0260935	0.137379	0.0198897	0.0595677	0.0761925	0.0434699	0.124457	0.0411991	0.182637	0.0701262	0.401321	0.0324215	0.0803185	1.17949	2.25683	0.0340847	0.0550462	0.0525094	0.564019	0.0362387	0.0795439	0.323324	0.0786279
SGB.42	d_Bacteria;p_Bacteroidota;c_Bacteroidia;o_Bacteroidales;f_Rikenellaceae;g_Alistipes;s_Alistipes communis	0.0625716	1.78852	4.30641	5.45276	6.63432	1.29527	0.309109	3.60508	2.4096	0.56428	0.0947262	1.02225	1.60282	1.59445	0.316182	0.183229	3.03632	0.0286382	0.277611	0.341958	0.667622	2.27759	1.36598	1.31561	1.70297	0.607384	1.07942	0.0140077	0.0932899	2.42994	1.59346	0.158806	3.43902	1.47174	1.66425	2.07466	0.0227879	0.932623	0.604317	3.41841	1.01706	0.0411867	0.991697	2.12953	1.37888	4.03127	0.636236	3.19201
SGB.99	d_Bacteria;p_Bacillota;c_Bacilli;o_Lactobacillales;f_Lactobacillaceae;g_Limosilactobacillus;s_Limosilactobacillus mucosae	0.0752827	0.0347063	0.0353751	0.0333564	0.0461859	0.0633171	0.0512967	0.0369085	0.02503	0.0455943	0.0286039	0.0498026	0.0559443	0.729122	0.0369025	0.0447598	0.0306442	0.117187	0.0409112	0.027514	0.0367522	0.0317873	0.0488059	0.0663333	0.0398989	0.545062	0.0489005	0.0892163	0.0548318	0.0765402	0.0566695	0.0233585	3.64136	1.70043	2.20931	0.051639	0.0393096	0.196404	0.0691671	0.0380977	0.0564214	0.154232	0.0329467	0.0302362	1.28006	0.0546712	0.0356884	0.0417087
SGB.213	d_Bacteria;p_Bacillota;c_Clostridia;o_Lachnospirales;f_Lachnospiraceae;g_Dorea;s_Dorea formicigenerans	0.268575	0.553836	0.163379	0.259084	0.248114	0.487776	0.661778	0.362923	0.223894	0.999641	0.101184	0.239636	0.363161	0.365635	0.815878	0.516589	0.424292	0.048232	0.381713	0.363337	0.0701475	0.0239769	0.372103	0.378262	0.320401	0.708053	0.225931	0.700592	0.712803	0.486043	0.283185	0.279061	0.333774	0.236989	0.419183	0.136156	0.382034	0.156891	0.143423	0.265267	0.295282	2.78144	0.249749	0.313001	0.269715	0.131391	0.235259	0.339954
SGB.187	d_Bacteria;p_Bacteroidota;c_Bacteroidia;o_Bacteroidales;f_Rikenellaceae;g_Alistipes_A;s_Alistipes_A ihumii	0.0551432	0.0975259	0.86697	0.641879	1.40016	0.987869	0.40459	0.332607	0.665003	0.0505317	0.0600526	0.242107	0.207613	0.0701616	0.202934	0.0891771	0.222017	0.0197693	0.112372	0.406741	0.196173	0.663498	0.868611	0.174428	0.256279	0.104772	0.335352	0.0108104	0.251719	0.148312	0.160781	0.527959	1.25202	0.153232	0.109073	0.355685	0.0305203	0.203209	3.20432	0.223747	0.08496	0.150118	0.135057	0.789962	1.18583	0.241276	0.125269	0.250761
SGB.170	d_Bacteria;p_Bacillota;c_Clostridia;o_TANB77;f_CAG-508;g_CAG-269;s_CAG-269 sp003525075	0.0437882	0.0536117	0.263337	0.0597669	0.142563	0.0653193	0.0532439	0.0663026	0.0527942	0.074023	0.0628604	0.221722	1.831	0.0542975	0.55401	0.0555076	0.0489747	0.0275777	0.0530201	0.0379234	0.0592028	0.0318478	0.150284	11.6376	0.235962	0.0729166	0.0586073	0.0429139	3.35697	0.15796	0.0349308	0.040041	0.0294178	0.0605589	0.0686713	1.21706	0.0809526	28.9619	0.0727679	0.691325	0.0488482	0.0546819	0.0286211	0.170681	0.01192	0.0659139	0.0390029	0.026418
SGB.351	d_Bacteria;p_Bacteroidota;c_Bacteroidia;o_Bacteroidales;f_Bacteroidaceae;g_Bacteroides;s_Bacteroides intestinalis	0.2596	0.0853128	0.32434	0.165891	0.044189	0.0950263	0.165769	0.248748	0.315718	0.0755517	0.0524447	0.133531	0.218741	0.188006	0.122633	0.0802105	0.301439	0.106272	0.0634455	0.231065	0.0716495	0.127836	0.182352	0.227583	0.178793	0.0320118	2.52088	0.00949031	0.0720527	1.63193	0.0620788	0.198681	0.257402	0.0942344	0.0829481	1.25863	0.0326656	0.0584039	0.281729	0.710219	0.0393877	0.0895263	0.208124	0.182695	0.0738661	0.112765	0.341202	0.1716
SGB.323	d_Bacteria;p_Bacillota;c_Clostridia;o_Lachnospirales;f_Lachnospiraceae;g_Pilosibacter;s_Pilosibacter fragilis	0.0991562	0.354766	0.773455	0.31885	0.170448	0.461432	0.519285	0.54434	0.54749	0.938926	0.269015	0.367172	0.711253	0.670064	1.37365	1.65946	0.396741	0.216198	1.30093	0.333667	1.06737	0.0218473	0.405326	0.62891	0.767968	0.421878	0.130496	5.01786	0.688159	0.110697	0.272888	0.787456	0.11124	0.118926	0.225803	0.129768	0.379668	0.263176	0.0881178	0.467738	0.0984252	0.358229	0.986631	0.14374	0.147985	0.0506679	1.05515	1.24304
SGB.44	d_Bacteria;p_Bacillota;c_Clostridia;o_Oscillospirales;f_Ruminococcaceae;g_Gemmiger;s_Gemmiger formicilis	1.13983	3.21058	2.7887	1.64618	1.62537	4.58223	0.133528	0.180935	0.0449608	2.83713	0.184638	2.25279	2.28748	2.21332	7.96138	2.89113	1.81725	0.819163	0.0766803	3.6385	0.0538295	0.28327	0.297334	2.44753	1.42153	3.00844	0.0772939	0.0569138	0.509678	0.989753	4.48693	1.44439	0.949094	0.279635	0.0263125	0.795514	0.199904	3.24396	0.0634232	0.82484	2.07826	2.6181	1.58225	0.670058	1.18371	0.216425	0.35518	3.64816
SGB.72	d_Bacteria;p_Bacteroidota;c_Bacteroidia;o_Bacteroidales;f_Bacteroidaceae;g_Bacteroides;s_Bacteroides uniformis	29.3338	27.9571	10.2882	34.2626	0.140179	3.4921	18.1588	9.99157	20.5998	1.35499	1.10044	13.4062	6.50404	1.15035	18.6034	1.40753	36.8585	0.11734	2.62502	16.1376	0.187362	12.6681	11.6685	2.70363	3.79508	0.767282	11.1525	0.015853	3.98113	1.05783	0.294658	35.3896	5.40555	18.6529	9.03694	8.91519	0.11459	2.57032	34.9163	32.9533	4.97676	3.70827	3.68798	22.4984	1.31613	3.31174	9.90989	6.72661
SGB.341	d_Bacteria;p_Bacillota;c_Clostridia;o_Oscillospirales;f_Ruminococcaceae;g_Huintestinicola;s_Huintestinicola butyrica	0.0216209	0.0319989	0.0288748	0.0445267	0.0784781	0.0369527	0.0268935	0.0323417	0.0247641	0.0191423	0.0217112	0.0514542	0.0391946	0.0398737	0.0231416	0.0224558	0.020289	0.015707	0.0216118	0.0172311	0.0283766	0.00629817	0.181716	2.3124	0.0464387	0.0351655	0.0214516	0.0171306	0.0386849	0.0566832	0.0127463	0.017345	0.0367138	0.0271071	0.0176771	0.0632421	0.0129457	0.209745	0.0327918	0.0677695	0.0119352	0.0236824	0.0226669	0.0499405	0.020071	0.0185125	0.0177817	0.036888
SGB.93	d_Bacteria;p_Bacillota;c_Clostridia;o_Oscillospirales;f_Ruminococcaceae;g_Faecalibacterium;s_Faecalibacterium taiwanense	26.1557	1.63109	5.43853	1.12717	6.27332	1.785	2.41249	19.6036	0.572517	2.45107	1.27821	5.19391	11.1671	8.27022	2.97269	9.49495	8.98437	3.70838	18.188	2.24449	0.94165	0.211441	2.41607	2.50692	4.48857	4.62508	0.0390304	3.64443	3.00861	0.809948	1.49756	3.9602	2.58571	6.00466	0.028649	1.04068	0.906691	1.06456	0.0633604	1.5247	0.0872804	1.9851	7.02849	5.73245	0.769472	0.147003	0.0426072	3.16384
SGB.321	d_Bacteria;p_Bacteroidota;c_Bacteroidia;o_Bacteroidales;f_Bacteroidaceae;g_Bacteroides;s_Bacteroides clarus	0.972879	0.584166	0.550094	0.239288	0.319092	0.516396	0.26475	0.758925	1.07602	0.738865	0.0556562	0.107569	0.135329	0.0770671	2.01103	0.147679	0.687552	0.018141	0.143047	0.342444	0.440823	0.78549	0.141925	0.449882	0.0954518	0.0777083	0.263267	0.010475	1.31299	0.171439	0.0901777	0.623606	0.199913	0.112493	0.481909	0.699458	0.0443012	0.154702	0.213152	0.195356	0.072195	0.35411	0.556086	0.467318	0.125052	0.217091	0.580339	0.890402
SGB.10	d_Bacteria;p_Bacillota;c_Clostridia;o_Lachnospirales;f_Lachnospiraceae;g_Eubacterium_G;s_Eubacterium_G ventriosum	0.916848	0.0560636	0.0382082	0.0999094	0.526614	0.0423204	0.0784166	0.0443479	0.0548706	0.375414	0.338266	0.222587	0.640146	0.0732197	1.77004	0.618943	0.341476	0.0118037	0.120644	0.0604833	0.0377704	0.0180963	0.15709	0.463294	0.217281	0.187864	0.0439026	0.0861814	0.120519	2.11455	0.0244965	0.535559	1.11276	0.0693787	0.419905	0.0487409	0.0933454	0.713924	1.06425	1.19836	0.574611	0.0542	0.0353038	0.644493	0.0290632	0.04188	0.731411	1.35678
SGB.85	d_Bacteria;p_Pseudomonadota;c_Gammaproteobacteria;o_Enterobacterales;f_Enterobacteriaceae;g_Escherichia;s_Escherichia coli	0.32408	0.441551	17.845	0.126516	0.0703553	0.122484	0.39963	0.0695397	2.91689	1.83975	19.0173	0.0670312	0.130404	3.50722	0.980698	2.24913	0.570838	37.4483	0.223438	12.1023	1.65664	2.1361	0.497806	1.40652	0.0393662	4.61086	3.17472	16.9742	3.99264	0.579242	0.19028	0.212943	65.103	0.360259	57.3374	0.0586403	0.116866	0.278112	3.86395	0.0507759	0.177714	4.91948	0.0897953	0.0529044	79.0228	2.31197	1.05581	1.03374
SGB.27	d_Bacteria;p_Bacillota;c_Clostridia;o_Christensenellales;f_CAG-138;g_PeH17;s_PeH17 sp000435055	0.0327136	0.0181714	0.481515	0.0839976	0.0328624	0.0372181	0.019567	0.0196041	0.0193514	0.0161048	0.0167317	6.02579	0.0709017	1.94592	0.0447716	0.0556788	0.0222848	0.0562283	0.0125954	0.0162764	0.0285877	0.00652323	5.27644	1.85789	0.87473	0.0956452	0.024067	0.0124742	3.36251	1.61351	0.0162509	0.011614	0.0415092	0.581596	0.015492	0.827083	0.0376217	0.664484	0.0215784	0.897034	0.0113825	0.021653	0.0140493	3.41145	23.7218	0.0138384	0.0165848	0.0240511
SGB.157	d_Bacteria;p_Bacteroidota;c_Bacteroidia;o_Bacteroidales;f_Bacteroidaceae;g_Bacteroides;s_Bacteroides thetaiotaomicron	10.5299	0.275262	1.08965	0.649044	0.320526	0.224289	0.989954	5.6932	0.239151	2.01925	0.445877	0.329489	0.628106	0.978327	5.01331	0.215008	1.69106	0.0833232	0.223038	0.275038	0.522393	8.80266	1.34896	0.807251	0.60869	0.0658859	1.22571	0.0190864	0.984092	0.716807	0.986919	3.65881	0.468956	0.655051	0.572766	0.142256	0.0511241	0.263103	1.93972	3.32124	0.185341	0.389773	0.508785	1.91726	1.465	6.3362	0.457325	1.49705
SGB.16	d_Bacteria;p_Bacillota;c_Clostridia;o_Oscillospirales;f_Ruminococcaceae;g_Ruminococcus;s_Ruminococcus sp002438605	0.0728568	0.0843854	0.0558255	0.0695761	0.100082	0.0703199	0.0605141	0.0819372	0.0486829	0.0409666	0.0568384	0.0953894	0.075646	0.0702488	0.0667696	0.0622633	0.0416777	0.0410093	0.055192	0.0548034	0.0380932	0.0169438	0.0891896	0.133703	0.0705697	0.0691742	0.061189	0.0685467	0.0852528	2.11444	0.0355506	0.0463933	0.0617778	0.0464476	0.048119	0.0669479	0.0483498	0.0927794	0.0644986	0.108351	0.0290576	0.12436	0.0657275	0.04379	0.0343712	0.0569869	0.041184	0.0725762
SGB.84	d_Bacteria;p_Bacillota;c_Bacilli;o_Erysipelotrichales;f_Coprobacillaceae;g_Coprobacillus;s_Coprobacillus cateniformis	0.127809	0.182338	0.0617887	0.0802819	0.152324	0.0935822	0.0664547	0.0936035	0.139204	0.0523551	0.053043	0.106784	0.087596	0.0869728	0.120344	0.180259	0.0908972	0.0653458	0.250125	0.111291	0.0821604	0.0460351	0.41545	0.127762	0.065761	0.273058	0.0828332	0.311958	0.336887	0.153897	0.0415889	0.0863859	4.78757	0.0866994	0.0944418	0.112086	0.0641894	0.135022	0.257325	0.0896326	0.0775499	0.172136	0.0566644	0.0953577	0.139119	0.0989291	0.0670391	0.0905757
SGB.114	d_Bacteria;p_Bacillota;c_Clostridia;o_Lachnospirales;f_Lachnospiraceae;g_Roseburia_C;s_Roseburia_C amylophila	0.10211	0.456356	0.0754672	0.134744	0.130488	1.47679	0.134256	0.085045	0.0562657	0.119659	0.0480276	0.114394	0.281616	0.0730304	0.175532	4.87544	0.0617024	0.0357866	0.298109	0.129333	0.0378726	0.0191551	0.689736	0.170821	0.11521	0.390414	0.0530947	0.281235	0.453837	0.461021	0.0425841	0.051029	0.0513709	0.09585	4.14861	0.0609083	0.0489459	0.0788797	0.0989668	0.320119	0.0429201	0.187048	0.0643136	0.121039	0.0193953	9.57824	0.0394577	0.112971
SGB.126	d_Bacteria;p_Bacillota;c_Bacilli;o_RFN20;f_CAG-288;g_CAG-288;s_CAG-288 sp000437395	0.0430365	0.0394658	0.0301234	0.0408364	0.0680286	0.0345586	0.0363282	0.0541128	0.0480915	0.0407967	0.0350854	0.0544093	0.582447	0.0325953	0.0317308	0.024946	0.0399983	0.0853202	0.0328156	0.0258859	0.0539041	0.0221933	0.0450863	0.0559758	0.0250667	0.0373898	0.0396732	0.026451	0.036104	0.035969	0.022238	0.0300733	0.0189822	0.0280045	0.0325946	2.73308	0.0564374	0.0564796	0.0531753	0.0349578	0.0320262	0.0464789	0.0182808	0.0194678	0.0111108	0.0384792	0.0324766	0.0185564
SGB.98	d_Bacteria;p_Bacillota;c_Clostridia;o_Lachnospirales;f_Lachnospiraceae;g_Agathobacter;s_Agathobacter rectalis	0.242726	25.2025	3.84869	10.1262	8.12999	3.71087	17.8764	8.10913	2.48116	9.13833	0.306599	4.9087	32.3475	9.15996	18.3168	13.9354	3.75341	4.57821	75.0956	11.9915	0.0478174	0.263987	0.0966201	6.61786	2.40647	18.3094	3.54306	56.8338	4.08722	0.0907979	1.34892	0.0634118	2.69714	32.6492	0.0667563	0.0907015	0.147763	12.5812	5.1654	0.443941	4.64395	0.180851	0.1555	11.6554	0.0323425	0.0920239	0.0435446	4.8237
SGB.59	d_Bacteria;p_Bacillota;c_Clostridia;o_Oscillospirales;f_Acutalibacteraceae;g_Fimenecus;s_Fimenecus sp000432435	0.0861046	0.217212	0.120285	0.0959275	0.145249	11.4707	0.0700578	11.9445	0.0498677	0.0522698	0.0351299	0.235377	15.4491	0.153223	0.151536	1.58509	0.102929	0.0677682	0.174407	0.0962122	0.0507502	0.0362966	10.0778	16.3188	0.165359	1.00594	0.0618302	0.163073	0.205025	0.178977	10.0783	0.0563218	0.861498	4.24318	4.41509	4.6277	0.0532589	0.318238	0.139847	0.110317	3.211	0.147621	4.95352	0.264896	1.00256	0.091798	0.0372216	0.174277
SGB.196	d_Bacteria;p_Bacillota;c_Clostridia;o_Lachnospirales;f_Lachnospiraceae;g_Eubacterium_F;s_Eubacterium_F sp003491505	0.128601	0.0465524	0.0496564	0.0628966	4.03752	0.154812	0.0566767	0.0416218	0.0420458	0.0403436	0.0364608	1.04914	0.966538	0.0378032	0.221501	0.305982	0.0449237	0.0549616	0.0955214	0.0309933	0.0415231	0.0210602	1.73856	0.158425	1.92192	0.393604	0.0456134	0.0630753	0.675341	0.195666	0.0293649	0.0439286	0.0351924	0.0821954	0.0374651	0.120128	0.0456905	0.467299	0.0861954	1.16613	0.0276958	0.0575907	0.0835253	0.542637	0.0340346	0.0515511	0.0356951	0.109815
SGB.88	d_Bacteria;p_Bacillota;c_Clostridia;o_Oscillospirales;f_Oscillospiraceae;g_CAG-103;s_CAG-103 sp000432375	0.177279	0.0269111	0.0779567	1.22066	3.15129	11.0633	0.0917562	1.32765	0.0244256	0.0524478	0.342744	0.811002	0.330572	0.904147	0.0571951	0.206131	0.0306191	0.0887623	0.113074	0.184148	0.0898378	0.0171254	0.790975	0.249765	4.40175	0.320104	0.327619	0.0510688	31.2057	0.667721	0.0437662	0.0303882	2.91889	0.275356	9.51281	0.819538	0.0292576	0.6543	0.06835	0.21872	0.631892	0.0679862	0.12821	2.78706	1.51929	7.4955	0.017297	8.51595
SGB.221	d_Bacteria;p_Pseudomonadota;c_Gammaproteobacteria;o_Burkholderiales;f_Burkholderiaceae;g_Duodenibacillus;s_Duodenibacillus intestinigallinarum	0.016522	0.0161919	0.0134368	0.0158012	0.0218088	0.0193497	0.0194813	0.235301	0.0112814	0.00771978	0.0149404	0.0290558	0.0254054	0.0163727	0.0134667	2.69801	0.0215199	0.0779294	0.118512	0.0204834	0.0179548	0.0131731	0.0206546	0.0233486	0.0107505	0.0381756	0.0186343	0.0167365	0.0260535	0.0149997	0.0176409	0.0112963	0.026033	0.0200185	0.00892345	0.06503	0.0268456	0.0351351	0.0121478	0.0159652	0.00856373	5.45347	0.336038	0.0125185	0.0133704	0.0381545	5.08639	0.536267
SGB.338	d_Bacteria;p_Bacillota;c_Clostridia;o_Oscillospirales;f_Ruminococcaceae;g_Ruminococcus_C;s_Ruminococcus_C sp000437175	0.0897384	0.171705	0.0484834	0.105647	0.07234	0.118261	0.0363269	0.0743014	0.021561	0.0284561	0.0195648	0.0833727	0.105331	0.0852757	0.0653107	0.0428781	0.0324597	0.0739831	0.04977	0.0342849	0.0627884	0.0124394	0.0842601	7.01862	0.137794	0.0995794	0.0355883	0.0236983	1.10014	0.0738236	0.0168523	0.115463	0.0873681	0.0553577	0.0135645	0.0694276	0.0246674	0.391821	0.0649381	0.154466	0.0131713	0.0381408	0.042665	0.274047	0.0404029	0.0300944	0.0170726	0.105285
SGB.257	d_Bacteria;p_Bacteroidota;c_Bacteroidia;o_Bacteroidales;f_Bacteroidaceae;g_Prevotella;s_Prevotella pectinovora	0.0294681	0.0295587	0.036004	0.092005	0.0365422	0.0336438	0.534028	0.0775929	0.031865	0.361323	0.162594	0.143326	0.0303893	0.717903	0.0462107	0.0506627	0.0505192	0.00895817	0.0204654	0.0296582	0.0731222	0.0786517	0.0321114	0.0475606	0.167726	0.0204369	0.0359602	0.00875856	0.0779432	0.0262484	0.83904	0.066486	0.0255343	0.634926	0.0289327	0.16813	0.236068	0.0512267	0.0338177	0.119228	0.100361	0.0510884	0.0212114	0.0492198	0.203726	4.09193	0.0424629	0.120395
SGB.67	d_Bacteria;p_Bacteroidota;c_Bacteroidia;o_Bacteroidales;f_Bacteroidaceae;g_Phocaeicola;s_Phocaeicola massiliensis	1.10647	14.5934	15.9004	11.9378	1.17743	3.1346	1.03108	1.99564	2.22947	5.52036	0.635995	0.692689	0.746243	0.179191	1.24156	9.37945	1.99654	0.120392	1.1212	1.44689	35.7982	1.56446	0.882073	0.372547	3.48732	1.21059	22.8425	0.0127241	0.384159	0.834559	0.812208	12.1424	1.20874	0.409099	3.56327	0.976218	0.194167	3.24486	0.646285	9.99019	0.285186	0.598677	1.44801	6.43497	0.403679	51.6806	1.83376	1.27968
SGB.95	d_Archaea;p_Methanobacteriota;c_Methanobacteria;o_Methanobacteriales;f_Methanobacteriaceae;g_Methanocatella;s_Methanocatella smithii	0.045707	0.0424256	0.0315027	0.0526186	0.0652186	1.68419	0.105197	0.0751564	0.0533413	0.0320653	0.0311009	0.0445611	0.0289376	0.864632	0.0311748	0.0253413	0.0442171	0.0191686	0.0364351	0.0330766	0.0526833	0.0211501	2.29094	0.0723046	0.024192	0.0413224	0.0418334	0.0286199	0.0414924	0.0371839	0.0191957	0.0284237	5.10578	0.0330406	0.0375503	0.95439	0.033222	0.0589649	0.0804919	0.0389144	0.0322182	0.0383756	0.0231142	0.0563334	0.854198	0.0447396	0.0304111	0.0200604
SGB.32	d_Bacteria;p_Pseudomonadota;c_Gammaproteobacteria;o_Enterobacterales;f_Enterobacteriaceae;g_Klebsiella;s_Klebsiella pneumoniae	0.0256482	0.0177167	4.35434	0.486325	0.0263821	0.0387683	0.056609	0.0195876	0.0368112	0.331864	3.40774	0.170239	0.0967274	0.0775254	0.36082	25.484	0.419414	83.2441	0.0173328	11.8049	0.0437185	0.050406	0.0307607	0.0426545	0.300453	18.9314	12.0412	0.114861	0.0792083	11.4169	0.620472	0.0326839	0.480347	0.0940466	1.23384	0.0306564	0.0156578	1.24582	0.0659438	0.0438986	0.166843	0.555778	0.0614663	2.14435	0.913057	0.0805054	0.0556545	1.14061
SGB.240	d_Bacteria;p_Bacillota;c_Bacilli;o_Lactobacillales;f_Lactobacillaceae;g_Lactobacillus;s_Lactobacillus amylovorus	0.0314555	0.0216829	0.0260902	0.0307012	0.0495825	0.0223479	0.026178	0.0343049	0.0288126	0.0219991	0.0217917	0.0352418	0.0309389	0.0323618	0.0180152	0.0234789	0.0267971	0.0262094	0.0266621	0.017775	0.030474	0.0215011	0.0383546	0.0780193	0.0211004	0.0646782	0.0394407	0.039901	0.0338189	0.0281117	0.0185441	0.0163053	0.16013	0.150049	0.031995	0.0386859	0.0413335	0.0483263	0.0555319	0.0298057	0.0401414	0.0861333	0.0155994	0.0206592	6.63017	0.0625952	0.031463	0.0194935
SGB.238	d_Bacteria;p_Bacillota;c_Negativicutes;o_Acidaminococcales;f_Acidaminococcaceae;g_Acidaminococcus;s_Acidaminococcus fermentans	0.0317358	0.0197597	0.0171667	0.0216703	0.0330147	0.127416	0.0175855	0.0142642	0.0122053	0.00732314	0.012853	0.0245556	0.0171587	0.0183159	0.0134304	0.0107941	0.0133393	0.00945917	0.0109816	0.0107795	0.0215291	0.00631215	0.0354627	0.0195268	0.0113566	0.0372172	0.0286011	0.00892645	3.42544	0.0186255	0.00950299	0.00772253	0.0168194	0.105982	0.0123185	0.0275275	0.0202109	0.056673	0.0262929	0.0202761	0.0140306	0.0867384	0.0408195	0.0151271	2.56873	0.0135757	0.0138434	0.0129576
SGB.80	d_Bacteria;p_Bacillota;c_Clostridia;o_Lachnospirales;f_CAG-274;g_CAG-274;s_CAG-274 sp000432155	1.49709	0.268014	2.42536	0.298235	0.233891	0.30793	0.0488167	1.59999	0.127741	0.0654436	0.0382572	0.0834762	1.26977	0.0565865	0.23168	0.0999667	2.80525	0.0234208	0.846376	6.70173	0.530556	0.0615119	0.59728	1.08894	0.0571668	0.260567	0.705915	11.5839	0.423968	0.0783115	0.0287695	2.0285	0.0325374	0.11387	0.45296	0.0648795	0.985917	0.47467	0.0772043	0.308905	0.0435038	0.115085	0.0688007	0.187319	0.0388246	0.0565206	2.36998	0.138078
SGB.274	d_Bacteria;p_Bacillota;c_Clostridia;o_Lachnospirales;f_Lachnospiraceae;g_Pilosibacter;s_Pilosibacter sp900066785	0.236424	0.28841	0.453064	0.356463	0.16092	0.237156	0.173418	0.437236	0.167393	0.319797	0.0740709	0.459355	1.01145	0.242192	0.411698	0.452892	0.245334	0.0607577	0.320271	0.203207	0.307754	0.0419221	0.353876	0.36465	0.781501	0.507143	0.0769713	0.351693	0.308203	0.144534	0.346066	0.219715	0.171196	0.144381	0.102363	0.212804	0.200542	0.236907	0.0751088	0.354008	0.0582068	0.198717	0.339531	0.201955	0.115921	0.132569	0.182714	0.942741
SGB.41	d_Bacteria;p_Bacillota;c_Clostridia;o_Lachnospirales;f_Lachnospiraceae;g_Enterocloster;s_Enterocloster sp000431375	2.01433	0.857209	2.13882	3.79061	0.861136	4.04009	1.0573	1.69018	4.05823	1.27134	0.568226	0.674763	0.552939	0.193897	1.42786	2.12137	1.82789	0.0295783	0.0683315	4.66926	0.97213	0.0110811	0.259792	0.452703	0.762971	0.19319	3.53097	8.78049	0.575539	0.0585741	7.82019	0.472022	0.058444	0.076837	3.28555	0.686804	0.634125	0.135643	0.0690069	0.467155	2.07642	3.41843	0.0350772	0.194144	0.103717	3.13801	4.4482	0.282492
SGB.312	d_Bacteria;p_Bacillota;c_Negativicutes;o_Veillonellales;f_Megasphaeraceae;g_Caecibacter;s_Caecibacter massiliensis	0.0393056	0.0237727	0.0296619	0.0581613	0.0489513	0.326902	0.0341272	0.0246137	0.0207881	0.0229984	0.0323175	0.046947	0.0342808	0.0297884	0.0299317	0.0253898	0.0264075	0.0246933	0.0227674	0.0215962	0.0349422	0.0174027	0.0448718	0.0347387	0.0253614	0.0425892	0.150939	0.0382474	0.0745514	0.0299125	0.0214393	0.0176992	0.0866203	0.290336	0.0291028	0.0373328	0.0441797	0.0929631	0.033976	0.040657	0.28139	0.0359387	0.0762816	0.0209089	0.304616	0.0692504	0.02852	0.0271876
SGB.178	d_Bacteria;p_Bacillota;c_Clostridia;o_Lachnospirales;f_Anaerotignaceae;g_Metalachnospira;s_Metalachnospira sp900546215	0.0771822	0.0690241	0.0699016	0.0895612	0.209238	0.0669469	0.150309	0.0880446	0.0519399	0.0406813	0.0316784	0.084638	0.0753208	0.0703191	0.0997963	0.0729666	0.0561492	0.0186266	0.0428871	0.0597239	0.079282	0.0246455	0.107979	0.0915484	0.0399451	0.0651592	0.045627	0.0522744	0.0776472	0.096588	0.0382544	0.0313289	0.0616105	0.0305321	0.0628798	0.0677756	0.0550236	0.0740268	2.41849	0.0738218	0.0227646	0.0972366	0.0549137	0.0649262	0.0660098	0.0506067	0.0531082	0.0580293
SGB.75	d_Bacteria;p_Bacteroidota;c_Bacteroidia;o_Bacteroidales;f_Bacteroidaceae;g_Bacteroides;s_Bacteroides fragilis	1.00167	1.25773	1.69485	1.57618	0.791627	0.505285	2.90161	1.85766	2.29896	0.43133	0.489632	0.869628	0.896258	0.511206	2.77266	0.488507	2.04131	0.0703621	0.541356	1.50897	1.80044	17.3076	0.764907	0.687629	0.754421	0.247302	1.3907	14.2985	1.7338	0.509995	0.943541	4.27456	0.452026	0.816425	0.682916	1.04094	1.28952	0.410697	3.11567	0.857391	0.635149	0.791054	0.655339	1.01287	1.75302	1.00614	1.80536	1.92958
SGB.192	d_Bacteria;p_Pseudomonadota;c_Gammaproteobacteria;o_Burkholderiales;f_Burkholderiaceae;g_Parasutterella;s_Parasutterella excrementihominis	1.0599	0.0415023	1.09924	1.69683	0.417511	1.0474	0.128171	0.0150556	0.0126154	0.0124275	0.0186794	0.191479	0.0502759	1.52158	1.05218	0.463661	0.300162	26.5371	0.0109772	0.0920502	0.0172732	0.00973966	0.148647	0.0168318	0.133627	0.141927	0.107038	1.92288	3.10662	0.0282077	0.0100812	1.09156	0.28728	0.294024	0.0111667	0.0954786	1.1799	0.0833739	0.178147	1.33574	0.0356547	0.0389053	0.666787	2.02337	0.304395	0.0161843	0.0123798	0.19895
SGB.131	d_Bacteria;p_Bacillota;c_Clostridia;o_Oscillospirales;f_Ruminococcaceae;g_Faecalibacterium;s_Faecalibacterium sp900539945	2.19193	2.79878	2.11705	2.18161	3.2162	0.763206	3.68141	0.507901	1.51785	1.7109	0.413279	3.72993	8.59488	4.29042	7.46422	6.60134	2.2525	8.69484	20.4843	3.28741	1.20186	0.133838	4.51568	5.33392	2.56852	14.1874	0.0610826	0.41381	2.4443	0.549189	2.49531	1.63637	0.637096	1.86832	0.0475169	3.85589	2.75147	1.5579	0.0848534	3.00027	0.0759132	0.663162	7.79992	5.94902	0.763734	8.96919	0.0670202	4.91611
SGB.97	d_Bacteria;p_Bacillota;c_Bacilli;o_Lactobacillales;f_Lactobacillaceae;g_Lactobacillus;s_Lactobacillus gallinarum	0.0789065	0.279903	0.165591	0.0750843	0.149486	0.103848	0.0994555	0.101732	0.0809358	0.0635786	0.0907642	0.0755113	0.0760895	0.0952649	0.0843956	0.313037	0.0595014	0.0891267	0.0821295	0.0770133	0.358316	0.051177	0.106484	0.127874	0.102043	0.12344	0.105786	0.16209	0.0977247	0.105009	0.0297812	0.164461	11.2162	0.173837	0.146547	0.0631321	0.0388862	0.125043	0.183423	0.181785	0.053203	0.145064	0.0672757	0.161202	0.209158	0.960576	0.0382295	0.0535009
SGB.286	d_Bacteria;p_Bacillota;c_Negativicutes;o_Selenomonadales;f_Selenomonadaceae;g_Mitsuokella;s_Mitsuokella multacida	0.0173778	0.0122644	0.0885798	0.0561524	0.0468805	80.1997	0.0188437	0.0234196	0.0144099	0.0288281	0.0263194	0.0815206	0.0449792	0.0339318	0.0222101	0.030053	0.0140721	0.0119363	0.0114781	0.0307438	0.0239308	0.012943	0.0458172	0.0383548	0.0239259	0.0448519	3.06878	0.0105011	0.0299291	0.0464986	0.176671	0.025135	0.0323263	0.0223671	0.0295555	0.095603	0.0184812	0.0419106	0.234544	0.0615343	0.0220802	0.131101	0.0151109	0.0185987	0.425282	0.0129745	0.0146518	0.0273987
SGB.108	d_Bacteria;p_Bacillota;c_Clostridia;o_Oscillospirales;f_Ruminococcaceae;g_Ruminococcus_C;s_Ruminococcus_C sp000437255	0.163201	0.149754	0.138623	0.0799852	0.106947	0.153275	0.0602395	0.0948925	0.0282564	0.0404909	0.0364055	0.343661	0.143578	0.116531	0.151281	0.260538	0.0505045	0.0604284	0.0810069	0.0516789	0.0980785	0.0317545	0.144609	0.257297	0.136247	0.167428	0.0546735	0.0504113	0.589367	0.0571172	0.0335426	0.166541	0.0806007	2.35676	0.0318	0.0774879	0.0426402	0.0577835	0.0662472	0.193147	0.0191696	0.0756541	0.0868731	0.268786	0.0461559	0.068324	0.0445355	0.158198
SGB.339	d_Bacteria;p_Bacillota;c_Clostridia;o_Oscillospirales;f_Acutalibacteraceae;g_Ruminococcoides;s_Ruminococcoides intestinihominis	0.0379882	0.0823727	0.0461123	0.0434693	0.0698233	0.0397289	0.0514204	0.0629309	0.0309287	0.0364195	0.0420133	0.0883533	0.0382887	0.0449954	0.0493182	1.41295	0.0334862	0.00940403	0.0418529	0.0345149	0.0329851	0.0195848	0.173194	1.95152	0.0321478	2.01706	0.0431696	0.0434931	0.0376459	0.0420602	0.0210828	0.0559292	0.0238546	0.0288158	0.0356999	0.0464135	0.0428938	0.0977046	0.0599393	0.0432609	0.0505691	0.038617	0.0336389	0.424689	0.0234349	0.0366048	0.0227115	0.0373978
SGB.325	d_Bacteria;p_Bacillota;c_Clostridia;o_Oscillospirales;f_Acutalibacteraceae;g_Ruminococcoides;s_Ruminococcoides sp003438075	0.154627	0.097089	0.0459798	0.0897734	0.111843	0.0810869	1.51112	0.0855325	0.0436126	0.0272227	0.0399938	1.16243	0.167662	0.220431	0.0900477	0.0729764	0.0406044	0.0317619	3.01423	0.0700264	0.0277371	0.0635916	2.84248	0.0940374	0.0530561	0.451001	0.0557548	0.0972952	0.0883351	1.85986	0.0269224	0.0424277	0.104378	0.0454768	0.0474183	0.114957	0.0312719	0.118266	1.01504	0.122131	0.0455404	0.11134	3.07567	0.228282	0.0634572	0.0262629	0.0364904	0.762645
SGB.224	d_Bacteria;p_Bacteroidota;c_Bacteroidia;o_Bacteroidales;f_Bacteroidaceae;g_Prevotella;s_Prevotella avicola	0.0420314	0.149008	0.147607	0.0870952	0.054917	0.0486524	0.0715773	0.348077	0.0664426	0.136287	0.077681	0.0920006	0.0553549	0.0986885	0.0420358	0.0204811	0.168767	0.0516613	0.053049	0.0447873	0.0907816	0.0603012	0.0882663	0.126797	0.0320143	0.0203506	0.0672901	0.00599869	0.0502951	0.025969	0.115808	0.054506	0.0322355	0.0703861	0.0521131	0.0684128	0.0914269	0.0586833	0.0558286	0.0690781	0.0681375	0.0324887	16.9712	0.0712084	0.0403438	0.406565	0.0979845	0.164879
SGB.212	d_Bacteria;p_Bacillota;c_Clostridia;o_Lachnospirales;f_Lachnospiraceae;g_Blautia_A;s_Blautia_A caecimuris	0.104699	0.0981834	0.109771	0.104076	0.134485	0.0928972	0.24518	0.231996	1.53905	0.0547813	0.0474534	0.130588	0.110155	0.0780306	0.124026	0.269488	0.0871124	0.0372443	0.157756	0.0977458	0.0765144	0.0232972	0.140194	0.134162	0.0825769	0.154767	0.41294	0.166049	0.108122	0.129365	0.0534552	0.0938637	0.0630518	0.0571695	0.569502	0.077941	0.0795899	0.118389	0.141354	0.113177	0.0464103	6.57012	0.11993	0.0957691	0.055258	0.145229	0.0776037	0.0991384
SGB.167	d_Bacteria;p_Bacillota;c_Clostridia;o_Oscillospirales;f_Oscillospiraceae;g_Apopatocola;s_Apopatocola sp003522945	0.0702997	0.0318749	0.0664934	0.0848836	0.0651626	0.0873342	0.0531317	0.0343454	0.0378468	0.0261871	0.0175463	1.35999	0.113563	0.0706736	0.0478542	0.078582	0.05263	0.0701164	0.0464668	0.0515263	0.0843832	0.0144348	0.186708	1.78706	0.137147	0.11891	0.0624676	0.0627014	0.129302	0.208179	0.0414978	0.0260597	0.920087	0.0404533	0.0362875	1.82427	0.0689794	3.51074	0.0837587	0.393163	0.0160578	0.0743837	0.042856	0.115865	0.134561	0.0537023	0.0292861	0.0804624
SGB.2	d_Bacteria;p_Bacillota;c_Clostridia;o_Oscillospirales;f_Ruminococcaceae;g_Angelakisella;s_Angelakisella sp900547385	0.0993319	0.0459475	0.0730479	0.0847958	0.0935109	0.0748748	0.0878605	0.0411688	0.0284449	0.0261093	0.020813	2.18632	0.11576	2.22866	0.0910824	0.131034	0.045248	0.0381049	0.0432022	0.047021	0.0618871	0.0207828	6.87522	1.08942	0.457126	0.137375	0.034787	0.0397198	0.193609	2.70103	0.0499133	0.0436681	1.40201	0.0511119	0.0395163	0.857241	0.0298872	2.26482	0.0686214	0.201115	0.0222328	0.0330682	0.0914908	4.69671	0.155416	0.0412163	0.0305387	0.0836853
SGB.236	d_Bacteria;p_Bacillota;c_Clostridia;o_Oscillospirales;f_Oscillospiraceae;g_Scatomorpha;s_Scatomorpha merdavium	0.0156515	0.0113094	0.0220582	0.0238765	0.0339573	0.0331285	0.0191228	0.0217809	0.0178284	0.00931541	0.011717	0.0465617	0.023246	0.0228726	0.0151701	0.0162479	0.0158131	0.0374519	0.00968877	0.0154727	0.0287221	0.00643627	0.0582981	0.029935	0.0194723	0.0470389	0.0230583	0.00814688	0.0470462	0.0290848	0.00998199	0.0112875	0.0305895	0.0145518	0.0103523	0.057052	0.00664422	0.0442058	0.172493	0.0283591	0.0075526	0.0180677	0.0205059	1.37099	0.0245061	0.016652	0.0180195	0.0133928
SGB.31	d_Bacteria;p_Actinomycetota;c_Coriobacteriia;o_Coriobacteriales;f_Coriobacteriaceae;g_Collinsella;s_Collinsella sp905214145	0.00641516	0.160509	0.0289821	0.0939336	0.0130645	0.0266877	0.201761	0.00594039	0.00713247	0.194459	0.0295394	0.0598957	0.728317	0.399724	0.668101	0.0372553	0.00927338	0.042834	0.00651569	0.34521	0.0101671	0.22616	0.0181667	0.0510207	0.0590509	0.331792	0.0123297	0.00556414	0.279595	0.740522	0.126179	0.117237	0.0651015	0.0703797	3.0657	0.0804756	0.670914	0.138522	0.0113859	0.0414238	0.981361	2.40784	0.0473775	0.329807	0.232327	0.00483657	0.00846218	0.25003
SGB.165	d_Bacteria;p_Bacillota;c_Clostridia;o_Oscillospirales;f_Oscillospiraceae;g_Faecousia;s_Faecousia sp000434635	0.181683	0.0755724	0.183244	0.133327	1.5181	0.288859	0.240383	0.0668833	0.0359067	0.0406113	0.0409747	4.35682	0.206154	0.141706	0.20095	0.133283	0.0649492	0.0214939	0.114814	0.0833788	0.106685	0.022992	2.21596	1.19008	0.173958	0.181234	0.0461883	0.0760583	1.26955	0.33748	0.0725424	0.0921825	0.644745	0.0800116	0.0642253	0.521409	0.0590169	21.0142	0.0818448	0.382539	0.0347634	0.110497	0.197762	0.467237	0.231397	0.0871559	0.0283157	0.158737
SGB.297	d_Bacteria;p_Bacillota;c_Bacilli;o_Lactobacillales;f_Lactobacillaceae;g_Ligilactobacillus;s_Ligilactobacillus ruminis	0.167582	0.205961	0.131498	0.182914	0.17643	0.155639	0.123742	0.11919	0.0785866	1.56183	0.0490524	0.134564	0.264134	0.126411	0.270251	0.314229	0.114868	0.0677479	0.395879	0.158817	0.0521035	0.0297722	0.187086	0.150873	0.534864	50.3765	0.0741082	0.455445	0.204975	0.136875	0.0966301	0.107587	0.0706129	0.0903794	0.0896912	0.0960878	0.14204	0.123552	0.137959	0.162608	0.0674463	0.244866	0.185296	0.150219	0.0557629	0.113455	0.0895848	0.186383
SGB.113	d_Bacteria;p_Bacillota;c_Clostridia;o_Lachnospirales;f_Lachnospiraceae;g_Otoolea;s_Otoolea fessa	0.157496	2.24658	1.07516	1.94504	1.50224	3.45342	1.68665	1.31037	3.06189	2.31113	0.856785	0.561047	0.974725	0.383765	1.41523	0.47807	3.00169	0.100048	1.73269	2.89453	0.760452	0.0227407	0.778854	0.541466	0.788596	0.857527	0.466594	2.24262	1.32634	0.319111	0.724015	0.58796	0.343263	0.135229	1.62645	0.380308	0.63383	0.174903	0.101689	0.676781	0.49183	0.668413	1.7865	0.748529	0.26914	0.0858448	1.37827	1.48281
SGB.303	d_Bacteria;p_Bacillota;c_Clostridia;o_Oscillospirales;f_Oscillospiraceae;g_Limivicinus;s_Limivicinus sp900547315	0.023615	0.01524	0.0214055	0.0291721	0.035948	0.0394944	0.0164883	0.0150512	0.0161563	0.012888	0.0127165	1.89103	0.0300579	0.039283	0.0256315	0.0360571	0.0134145	0.0160249	0.012426	0.015818	0.0236975	0.00825875	0.099362	0.544006	0.0571168	0.0575483	0.0232293	0.010469	0.11074	0.0531332	0.0105273	0.00926485	0.0483932	0.0150345	0.0175442	0.360256	0.0105151	0.0722349	0.0306038	0.0724276	0.0087722	0.0159631	0.0101124	0.0444748	0.0495966	0.0128835	0.0165133	0.0296618
SGB.260	d_Bacteria;p_Bacillota;c_Clostridia;o_TANB77;f_CAG-508;g_CAG-269;s_CAG-269 sp001916065	0.0463729	0.0473401	0.08084	0.0536869	0.141375	0.0826214	0.0531944	0.0592078	0.0544619	0.0432781	0.0462853	0.20752	0.216956	0.05029	0.0395105	0.0382761	0.0445854	0.0115799	0.0834281	0.0319886	0.054882	0.0193015	0.333033	0.204312	0.0435773	0.878047	0.0487258	0.041229	0.101751	0.295674	0.0258469	0.0316046	0.0308501	0.0396414	0.0428516	0.292315	0.0775299	0.880327	0.0691613	0.070894	0.034682	0.0488806	0.0261002	0.0543534	0.0127532	0.0588607	0.0341263	4.21929
SGB.66	d_Bacteria;p_Actinomycetota;c_Actinomycetes;o_Actinomycetales;f_Bifidobacteriaceae;g_Bifidobacterium;s_Bifidobacterium longum	1.6683	0.942411	0.822645	0.319267	1.20257	0.0245189	1.53022	0.0118415	0.0107591	0.0187676	0.0346096	5.34041	1.23719	1.63288	0.163252	2.83339	0.644381	26.6416	0.0177905	0.23644	2.39926	0.461021	0.123093	0.756119	0.241969	4.13728	0.682341	5.1164	0.346807	0.0694763	0.51782	1.26985	2.26807	3.1699	0.013056	0.0333429	0.025804	4.59096	2.17872	0.0956423	13.9787	0.749556	0.235086	2.0436	0.126746	0.912869	0.0129984	2.13394
SGB.152	d_Bacteria;p_Bacillota;c_Clostridia;o_Clostridiales;f_Clostridiaceae;g_Sarcina;s_Sarcina ventriculi	0.04732	0.0468478	0.0497123	0.0617644	0.100924	0.0442566	0.0654054	0.102046	0.0563601	0.0567439	0.0632783	0.0619645	0.0447902	0.0602479	0.0426661	0.0286963	0.0480128	0.0133264	0.0798998	0.0460437	0.0574433	0.0327363	0.0591899	0.148885	0.0633973	0.265046	0.0528505	0.0838045	0.0693459	0.0743503	0.0328679	0.0340874	0.0548705	0.0749524	0.0546204	0.0669555	4.19389	0.0842246	3.52296	0.0474648	0.0624697	0.0792569	0.0273009	0.0495741	0.0116302	0.0614884	0.0659528	0.0452447
SGB.331	d_Bacteria;p_Pseudomonadota;c_Gammaproteobacteria;o_Burkholderiales;f_Burkholderiaceae;g_Mesosutterella;s_Mesosutterella massiliensis	0.0523959	0.024637	0.0578668	0.0565326	0.307662	0.121358	0.0478456	0.0293076	0.0103863	0.020227	0.0471564	0.0550421	0.0541106	0.0671076	0.0752887	0.0686617	0.0316736	0.0533332	0.0390883	0.0309432	0.0177558	3.36568	0.133998	0.41193	0.0633267	0.449074	0.026831	0.0382058	0.657202	0.125111	0.0418763	0.0296517	0.0849483	0.637364	0.0300744	0.0704974	0.025683	0.0812053	0.038555	0.0417472	0.0212247	0.046849	0.100799	0.0792938	0.0960931	0.0324028	0.0561155	0.0525778
SGB.45	d_Bacteria;p_Bacteroidota;c_Bacteroidia;o_Bacteroidales;f_Bacteroidaceae;g_Prevotella;s_Prevotella stercorea	0.164409	0.355717	0.713819	0.309684	0.123622	0.457734	0.407231	0.334169	0.320105	0.71147	1.03151	0.301089	0.33727	0.653044	0.125849	0.258057	0.90019	0.0370536	0.371822	0.69977	0.448596	0.340297	0.448618	0.267846	0.383701	0.0667894	0.656131	0.0227648	0.330538	0.233955	11.7021	0.397643	0.173197	7.03768	0.528498	1.31836	25.3154	0.246437	0.375014	0.303644	0.539374	0.338064	0.607999	0.200107	0.324954	0.846714	0.3035	0.502403
SGB.335	d_Bacteria;p_Bacillota;c_Clostridia;o_Christensenellales;f_Aristaeellaceae;g_Ventricola;s_Ventricola sp900542395	0.0309926	0.021429	0.0272712	0.0693662	0.0405273	0.0875322	0.73841	0.0182525	0.0149206	0.0151771	0.0132973	0.451053	0.193543	0.0853673	0.118243	0.0254435	0.0501145	0.0251188	0.0121621	0.0231314	0.0312878	0.00940913	1.48218	0.449235	0.112487	0.135606	0.0308854	0.0142021	0.0818999	0.0785552	0.011031	0.0127455	0.116382	0.0545841	0.0817811	0.648903	0.0381351	0.211341	0.0391649	0.608232	0.044639	0.0273118	0.0153825	0.07259	0.520929	0.0127144	0.0168499	0.0651726
SGB.320	d_Bacteria;p_Bacillota;c_Clostridia;o_Lachnospirales;f_Lachnospiraceae;g_Gallintestinimicrobium;s_Gallintestinimicrobium propionicum	0.0500528	0.0454397	0.083063	0.115859	0.393733	0.0771602	0.0984814	0.135139	0.0337229	0.042893	0.0242581	0.523187	0.419268	0.241408	1.73109	0.68948	0.121935	0.0551078	0.0518499	0.0503578	0.0468792	0.00635765	0.14036	0.926996	0.297757	0.281261	0.0356575	0.0742972	0.327336	0.11572	0.175244	0.0233973	0.55187	0.0885125	0.0321162	0.605403	0.107037	0.094559	0.0520608	0.358318	0.0231174	0.0539587	0.271616	0.113218	0.0735992	0.034747	0.0338726	0.236189
SGB.14	d_Bacteria;p_Bacillota;c_Clostridia;o_Oscillospirales;f_Oscillospiraceae;g_CAG-103;s_CAG-103 sp900543625	3.2306	0.0197143	0.0387673	2.79852	0.126573	0.30328	0.044714	0.0762166	0.0192656	0.0223721	0.0397821	0.492294	0.601525	0.470062	0.46236	0.912155	0.0179431	0.0219872	0.026067	0.0227079	0.0308451	0.00867612	0.233876	1.22797	6.21112	0.14109	4.10167	0.0164273	2.61453	4.59102	0.0200584	0.0308058	0.324413	0.0448108	0.0820866	1.5836	0.0459499	0.25381	0.0678611	0.587471	0.0241111	0.0507371	0.045983	0.415178	0.207917	0.202029	0.0205931	0.279414
SGB.134	d_Bacteria;p_Bacillota;c_Clostridia;o_Oscillospirales;f_Acutalibacteraceae;g_CAG-488;s_CAG-488 sp900539465	0.023637	0.0272497	0.0288134	0.0352616	0.0504004	0.034098	0.0265099	0.0227668	0.0201841	0.0198117	0.038717	0.0522764	0.0265249	0.0330689	0.0259518	0.022155	0.0212962	0.00869464	0.0231935	0.0191931	0.0304895	0.0110563	0.0497819	0.0491396	0.0232225	0.0324641	0.0217676	0.0159162	0.0409471	0.0413552	0.0157105	0.0141927	0.0311756	0.028151	0.0190653	1.43504	0.0331606	0.0629841	0.0372229	0.0319529	0.0287008	0.0315633	0.0212073	0.0274692	0.0165967	0.023804	0.0179171	0.0194858
SGB.285	d_Bacteria;p_Bacteroidota;c_Bacteroidia;o_Bacteroidales;f_Rikenellaceae;g_Tidjanibacter;s_Tidjanibacter inops	0.510531	0.0465428	0.0277251	0.0666543	10.9993	0.0393845	0.151308	0.0298197	0.0777225	0.132451	0.428485	0.0545269	0.0711588	0.298121	0.0150555	0.0193855	0.2505	0.0100127	0.00990411	0.0205333	0.0444084	0.0365219	0.0424706	0.0415027	0.316216	0.0296249	0.856504	0.0636483	2.37134	0.0870647	0.14235	0.0221836	0.129088	0.53372	0.0238521	0.245711	0.206211	0.0348698	0.0522457	0.0325039	0.0579697	0.0798998	0.0237978	0.0235094	0.0550154	0.0710125	0.0391316	0.0165763
SGB.215	d_Bacteria;p_Pseudomonadota;c_Alphaproteobacteria;o_RF32;f_CAG-239;g_Scatocola;s_Scatocola faecipullorum	0.0160303	0.0199811	0.0194125	0.0518044	0.0352854	0.0854021	0.0183548	3.81577	0.0256337	0.0163139	0.0420482	0.0289368	0.0701066	0.0242185	0.0147866	0.0183342	0.0199349	0.0419797	0.017617	7.10477	0.0251125	0.0154728	0.0306559	0.0291234	0.0165412	0.0400169	0.0282464	0.0128958	0.0240155	0.0293083	0.0132518	0.0122787	0.0166754	0.0150184	0.0355305	0.0280625	0.0099095	0.0535458	0.0299355	0.0482823	0.0144889	11.0548	0.048219	0.0131729	0.0124968	0.0222372	0.0162122	0.0117784
SGB.144	d_Bacteria;p_Cyanobacteriota;c_Vampirovibrionia;o_Gastranaerophilales;f_Gastranaerophilaceae;g_Stercorousia;s_Stercorousia sp001765415	0.0320343	0.0303653	0.0308026	0.0419393	0.0851102	0.0358426	0.0367252	0.0445488	0.0409151	0.0385264	0.0532168	7.76654	0.0248373	0.0373736	0.0305542	0.0224961	0.0385107	0.0164948	0.0290007	0.0257671	0.0410912	0.0149585	0.0433322	0.0592244	0.0241191	0.0384137	0.037255	0.0274444	0.465565	0.0286727	0.019437	0.0250463	0.019904	0.0337414	0.0383014	6.27214	0.0944447	0.0550926	0.0704397	0.0434681	0.0316303	0.0311333	0.0175	0.0207386	0.0105202	0.0537183	0.0318464	0.0200939
SGB.324	d_Bacteria;p_Bacillota;c_Clostridia;o_TANB77;f_CAG-508;g_CAG-269;s_CAG-269 sp000438255	0.0510214	0.054943	0.0833579	0.0715121	0.205095	0.176441	0.0523107	0.0606561	0.0561951	0.0512784	0.0526249	0.284306	0.652007	0.052642	0.0438804	0.0431202	0.0511	0.0165831	2.11008	0.0404304	0.0548771	0.0250168	0.449212	0.267408	0.0491339	0.113571	0.0559682	0.0475475	0.177036	0.369725	0.0273671	0.040022	0.0617419	0.0648923	0.0444771	0.328	0.0353534	0.802774	0.0607468	0.106404	0.0334409	0.0502786	0.0300531	0.233687	0.0119955	0.0518478	0.0371622	0.115239
SGB.185	d_Bacteria;p_Bacillota;c_Clostridia;o_Oscillospirales;f_Ruminococcaceae;g_Ruthenibacterium;s_Ruthenibacterium sp018380115	0.0463743	0.0205384	0.0297361	0.0389512	0.213313	0.0677715	0.0285164	0.0313945	0.0144421	0.0145585	0.0246581	0.10201	0.0528612	0.134053	0.0264633	0.0328232	0.0181351	0.0513847	0.0251426	0.0170192	0.0275247	0.0263182	0.288621	0.0878364	0.0310981	0.0562364	0.33463	0.0150213	0.058762	0.0792804	0.0156509	0.0162229	0.0781141	0.0223451	0.0248231	0.0769125	0.0112811	0.0567912	1.36943	0.0758923	0.0149433	0.051409	0.0154257	0.0872442	0.110432	0.0157772	0.0589679	0.0241573
SGB.216	d_Bacteria;p_Bacillota;c_Clostridia;o_Oscillospirales;f_Oscillospiraceae;g_Evtepia;s_Evtepia gabavorous	0.670509	0.145879	0.356592	0.311005	0.778331	0.848913	0.569755	0.177594	0.43473	0.0927256	0.0485353	0.468772	0.306778	0.245925	0.411495	0.471379	0.365004	0.0822059	0.0696828	0.13818	0.634101	0.0673778	0.335731	0.321035	0.193605	0.159105	0.500009	0.0503524	0.896117	0.43824	0.117073	0.106821	0.255853	0.215337	0.82804	0.280705	0.0542852	0.317592	1.43301	0.361974	0.106843	1.5986	0.129027	0.245836	0.6634	0.462277	0.143436	0.195697
SGB.49	d_Bacteria;p_Bacillota;c_Bacilli;o_Lactobacillales;f_Enterococcaceae;g_Enterococcus_B;s_Enterococcus_B lactis	0.1225	0.0362738	0.124593	0.0680747	0.071631	0.0416776	0.0444373	0.0445909	0.0307076	0.113586	0.0268468	0.0356809	0.0548877	0.0349851	0.0335993	0.0617993	0.0323723	1.68127	0.0474329	0.0310038	0.0421129	0.00889899	0.0377163	0.106767	0.0377055	0.136069	0.375339	0.0594732	0.0451047	0.0400148	4.76214	0.0326027	0.0262508	0.0365917	0.0860309	0.0377801	0.0241376	0.0361773	0.0385996	0.0280858	0.0340438	0.143972	0.064546	0.0437146	0.0281977	0.134927	0.0583205	0.0562308
SGB.55	d_Bacteria;p_Bacillota;c_Clostridia;o_Oscillospirales;f_Ruminococcaceae;g_Faecalibacterium;s_Faecalibacterium duncaniae	0.803248	7.8292	5.06642	6.66209	7.18227	1.8378	24.6696	0.140576	0.896991	0.737485	0.110436	2.16443	4.26356	2.72562	15.5231	3.7552	5.14036	0.911766	0.50757	3.85529	0.289497	0.049305	0.807366	0.491753	4.37518	3.85256	0.0281363	0.175459	1.96624	0.381538	6.36118	2.49438	4.89224	1.36387	0.0289014	8.24328	1.06727	3.9212	0.0465057	4.73155	0.498179	6.17521	18.835	6.20577	4.56649	0.0505014	0.0332935	8.71816
SGB.21	d_Bacteria;p_Bacteroidota;c_Bacteroidia;o_Bacteroidales;f_Rikenellaceae;g_Alistipes;s_Alistipes finegoldii	0.0691854	0.0277792	3.39344	0.264312	0.389154	0.429062	0.780695	0.15332	0.182394	0.367837	0.0530266	0.739991	0.223453	0.476971	0.168556	0.0871096	0.81319	0.0209725	0.153839	0.454497	5.38223	0.25153	0.482722	0.630099	0.185484	0.0567575	0.633889	0.00721398	0.659526	6.91847	0.0836111	0.170219	0.294414	0.149247	0.563372	0.101482	0.0877243	0.461205	5.80057	0.297329	0.334403	0.243702	0.158883	0.965969	1.71462	2.3649	0.0194515	0.249606
SGB.314	d_Bacteria;p_Bacillota;c_Clostridia;o_Christensenellales;f_Borkfalkiaceae;g_Scatosoma;s_Scatosoma sp900542935	0.0222293	0.0215127	0.055707	0.0369396	0.0530113	0.046305	0.0214961	0.0237624	0.0252619	0.015394	0.0150467	0.0660752	1.00021	0.0786684	0.0257574	0.0244583	0.0229636	0.0539044	0.018682	0.0204135	0.0356416	0.00813295	0.0681572	0.288867	3.05118	0.0421936	0.0245966	0.0156238	0.0327611	0.037609	0.012666	0.0168886	0.0295223	0.0245708	0.0179283	0.537013	0.0354744	0.719554	0.0341171	0.0481344	0.0110766	0.0270513	0.0165529	0.0484222	0.035706	0.0257267	0.021039	0.0189946
SGB.263	d_Bacteria;p_Bacillota;c_Clostridia;o_Lachnospirales;f_Lachnospiraceae;g_Butyribacter;s_Butyribacter sp003529475	0.196387	0.0622439	1.22543	0.986446	0.352928	0.0514668	0.0288219	0.202376	0.0277556	0.0353928	0.0272921	0.240645	0.0765033	0.040091	0.524895	0.0711718	0.0313473	0.0136425	0.118403	0.0296131	0.0256838	0.0126703	0.315481	0.363838	0.793619	0.103569	0.0332174	0.0777395	0.580262	0.0292046	0.0253241	0.0267644	0.0232104	0.0565592	0.0251535	0.0331648	0.0329852	0.050165	0.0395296	1.16383	0.0208248	0.0454511	0.0278831	0.0316663	0.0139031	0.0314332	0.0301555	1.51445
SGB.153	d_Bacteria;p_Bacillota;c_Bacilli;o_Erysipelotrichales;f_Coprobacillaceae;g_Faecalibacillus;s_Faecalibacillus intestinalis	1.72932	0.798575	0.217004	0.21097	2.87068	0.322495	0.424498	0.316956	0.668648	0.231947	0.0891583	0.326541	0.411356	0.205825	1.43486	1.1311	0.304077	0.52072	0.0708773	0.296388	0.0585707	0.0323084	0.943052	0.328922	0.109376	0.552186	0.0801252	1.76466	0.304314	0.422545	0.14168	0.537667	0.0358829	0.0616586	0.270838	0.0874106	0.466441	0.105725	0.105893	0.604482	0.128736	0.683866	0.495701	0.161161	0.0245825	0.153562	0.519244	0.216718
SGB.124	d_Bacteria;p_Bacteroidota;c_Bacteroidia;o_Bacteroidales;f_UBA932;g_Cryptobacteroides;s_Cryptobacteroides sp000433355	0.0997818	0.116187	0.172218	0.102925	0.185529	0.0418792	0.0689672	0.188714	0.120226	0.0737261	0.0987152	0.0701784	0.0611801	0.121683	0.132487	0.0301241	0.419648	0.0261051	0.160235	0.144213	0.116559	0.134986	0.057504	0.69646	0.0525644	0.0385593	0.05419	0.00949047	0.0586402	0.0314834	0.151613	0.0903109	0.0351858	0.122286	0.0729794	6.60907	0.0997427	0.0650802	0.0439114	0.0433554	0.132891	0.0307149	0.0852178	0.0547648	0.0431627	0.248036	0.0668438	0.0819921
SGB.148	d_Bacteria;p_Bacteroidota;c_Bacteroidia;o_Bacteroidales;f_Bacteroidaceae;g_Prevotella;s_Prevotella sp900543975	0.0523279	0.0333469	0.0272368	0.0355042	0.0230647	0.0591511	0.146927	0.193552	0.0246392	0.233137	0.258153	0.160245	0.0168182	0.347043	0.0164784	0.0262539	0.0301902	0.00839169	0.0219589	0.121408	0.188046	0.026523	0.0337642	0.0296396	0.12277	0.0295857	0.0292527	0.00931109	0.0831063	0.034419	0.411574	0.0226333	0.0187874	0.630004	0.0302613	4.0232	0.690936	0.0287255	0.0290632	0.0425145	0.123581	0.0626226	0.0554289	0.0334747	0.097271	1.78889	0.0973427	0.0373827
[truncated: 9 more columns]

## Sheet: Table S2
Table S2. Relative abundance of metabolic pathways in gut microbiota
# Pathway	HC	HC	HC	HC	HC	HC	HC	HC	HC	HC	HC	HC	HC	HC	HC	HC	HC	HC	HC	HC	HC	HC	HC	HC	HC	HC	HC	HC	HC	PSCI	PSCI	PSCI	PSCI	PSCI	PSCI	PSCI	PSCI	PSCI	PSCI	PSCI	PSCI	PSCI	PSCI	PSCI	PSCI	PSCI	PSCI	PSCI	PSCI
	H01	H02	H03	H04	H05	H06	H07	H08	H09	H10	H11	H12	H13	H14	H15	H16	H17	H18	H19	H20	H21	H22	H23	H24	H25	H26	H27	H28	H29	P01	P02	P03	P04	P05	P06	P07	P08	P09	P10	P11	P12	P13	P14	P15	P16	P17	P18	P19	P20
UNMAPPED	0.153083	0.16444	0.143869	0.165938	0.214474	0.25531	0.154856	0.1624	0.133953	0.13491	0.112029	0.230219	0.18305	0.222748	0.15715	0.157359	0.140195	0.17213	0.155923	0.132021	0.162004	0.143295	0.216429	0.2653	0.221096	0.167303	0.154847	0.152007	0.198423	0.226105	0.154966	0.142317	0.135176	0.178141	0.107381	0.264575	0.179586	0.24906	0.201319	0.180277	0.147474	0.170028	0.159783	0.191692	0.119574	0.212729	0.129123	0.166769	0.168038
UNINTEGRATED	0.796103	0.77929	0.797891	0.78113	0.736873	0.686361	0.802167	0.792015	0.818514	0.829586	0.844978	0.725356	0.760017	0.7259	0.78709	0.784757	0.805767	0.760073	0.791967	0.811264	0.792564	0.804265	0.735773	0.691593	0.72959	0.760793	0.78513	0.784377	0.754955	0.726115	0.801345	0.806807	0.798833	0.781086	0.817811	0.690921	0.791011	0.707793	0.754939	0.770722	0.809494	0.777016	0.785103	0.759085	0.802035	0.742329	0.822461	0.77888	0.781961
1CMET2-PWY: folate transformations III (E. coli)	0.000411867	0.000559254	0.000349564	0.000477765	0.000441415	0.000426606	0.000315779	0.000473493	0.000459623	0.000212408	0.000190717	0.000408572	0.000458336	0.000405067	0.000403134	0.000300689	0.000472483	0.000253909	0.000436525	0.000312436	0.000358918	0.000469093	0.000408496	0.000388033	0.000376124	0.000354784	0.000369922	0.000379948	0.000363176	0.000347625	0.000326808	0.000444657	0.000309903	0.000314192	0.000348005	0.000402926	0.000222129	0.00033637	0.00034803	0.000410237	0.000286206	0.000370411	0.00041961	0.00040908	0.000343362	0.000367443	0.000433317	0.000389843	0.000486223
3-HYDROXYPHENYLACETATE-DEGRADATION-PWY: 4-hydroxyphenylacetate degradation	6.47e-07	0	1.89e-05	5.85e-07	0	0	0	0	5.22e-06	1.82e-06	2e-06	0	0	3.94e-06	2.13e-06	2.26e-05	1.51e-06	7.91e-05	0	2.46e-05	1.12e-06	2.18e-07	7.14e-07	6.53e-07	0	5.92e-05	2.86e-05	0	2.66e-06	6.38e-06	8.41e-07	3.24e-07	7.5e-05	6.03e-07	2.5e-06	0	0	1.83e-06	3.81e-06	0	0	6.09e-07	0	2.3e-06	0	6.75e-07	1.13e-06	3.92e-06	3.42e-07
AEROBACTINSYN-PWY: aerobactin biosynthesis	0	1.05e-06	0	0	0	0	0	0	0	1.47e-06	4.33e-05	0	0	1.04e-06	5.39e-07	1.13e-06	4.28e-07	2.23e-05	0	5.39e-06	6.15e-07	1.29e-06	0	0	0	0	1.45e-06	0	0	5.45e-07	0	0	0	0	0	0	0	4.57e-07	4.39e-06	0	3.49e-07	3.28e-07	0	4.38e-06	2.24e-06	0	1.92e-06	0	0
ALLANTOINDEG-PWY: superpathway of allantoin degradation in yeast	0	0	6.95e-06	1.15e-06	0	0	0	0	0	0	1.6e-06	0	1.57e-06	1.35e-06	0	8.98e-06	6.93e-07	4.06e-05	4.47e-06	1.03e-05	0	7.26e-06	0	0	0	3.98e-05	3.84e-06	3.06e-07	1.31e-06	3.5e-06	5.84e-07	0	2.96e-06	1.23e-06	4.2e-06	8.31e-07	0	4.15e-06	3.88e-06	0	0	3.29e-06	0	5.92e-07	2.74e-06	1.01e-06	4.42e-06	1.93e-06	0
ANAEROFRUCAT-PWY: homolactic fermentation	0.000255107	0.000257632	0.000237658	0.0002703	0.000117484	0.000207234	0.000152554	0.00015855	0.000166186	9.7e-05	0.000125437	0.000174048	0.000164117	0.000178169	0.000201037	0.000278703	0.00027791	0.000275739	4.56e-05	0.000231408	0.000163091	0.000307715	0.000183005	9.9e-05	0.000110712	0.00031611	0.000232164	0.000326741	0.000187477	0.00018359	9.67e-05	0.000239226	0.00031711	0.000208101	0.000313308	0.000124973	4.9e-05	0.000175049	0.000196862	0.000264615	0.000125902	0.000231136	0.000136331	0.000231839	0.000337505	0.000161344	0.000167893	0.000171938	0.000218391
ANAGLYCOLYSIS-PWY: glycolysis III (from glucose)	0.000461442	0.00057962	0.000369654	0.000466299	0.000485602	0.000390538	0.000355656	0.000372497	0.000407005	0.000270066	0.000244421	0.000334714	0.000580939	0.000450103	0.000477336	0.000406858	0.000493249	0.000350739	0.000575323	0.000348213	0.000425935	0.000469298	0.000430908	0.000381478	0.000539606	0.000423898	0.000411143	0.00049142	0.000389296	0.000371569	0.000323285	0.000379729	0.000392286	0.000390371	0.000410557	0.000373253	0.00027235	0.000348512	0.000348321	0.000489499	0.000287617	0.000431319	0.000480553	0.00042174	0.000412131	0.000360324	0.000473561	0.000481781	0.000428274
ARG+POLYAMINE-SYN: superpathway of arginine and polyamine biosynthesis	4.14e-05	6.41e-05	0.000200867	3.57e-05	3.52e-05	9.71e-05	8.15e-05	1.51e-05	5.94e-05	6.37e-05	0.000120867	2.12e-05	3.99e-05	0.000116088	7.11e-05	0.000207491	8.16e-05	0.000259981	5.46e-05	0.000166199	8.48e-05	6.9e-05	9.52e-05	5.86e-05	5.6e-05	0.000249097	0.000179687	0.000145886	0.000104291	0.000129663	8.53e-05	2.64e-05	0.000247025	4.37e-05	0.000278499	6.95e-05	4.29e-05	8.04e-05	0.000107413	9.18e-05	3.2e-05	0.000145381	2.54e-05	0.000106629	0.000254514	8.93e-05	5.72e-05	9.38e-05	6.18e-05
ARGDEG-PWY: superpathway of L-arginine, putrescine, and 4-aminobutanoate degradation	0	0	3.96e-05	0	0	0	4.5e-07	0	2.94e-06	1.01e-05	3.15e-05	0	0	6.01e-06	1.7e-06	4.56e-05	1.13e-06	0.000131777	0	3.05e-05	0	1.83e-06	7.58e-07	3.32e-06	1.27e-06	5.96e-06	2.36e-05	0	9.51e-06	2.31e-05	0	0	8.8e-05	9.6e-07	0.000120581	0	0	4.13e-06	3.5e-06	0	3.17e-07	2.85e-05	0	6.36e-06	0.000163633	1.2e-06	0	2.02e-06	0
ARGININE-SYN4-PWY: L-ornithine biosynthesis II	0.000280778	0.000442521	0.000168829	0.000323493	0.000257951	0.000150074	0.000150113	0.000367794	0.000360877	7.39e-05	7.88e-05	0.000133691	0.000201229	4.17e-05	0.000237797	8.44e-05	0.000363723	0.000100646	0.000204141	0.0001851	0.000216561	0.00035541	0.000185174	0.000182873	0.000120253	3.12e-05	0.000196247	8.37e-05	0.000115028	6.35e-05	0.00015778	0.000348114	0.000165138	7.98e-05	0.000201596	0.000157578	3.13e-05	0.000127526	0.000148024	0.000228596	5.59e-05	0.000112267	0.000274455	0.000255165	0.000204598	0.000190046	0.000329467	0.000222136	0.000209516
ARGSYN-PWY: L-arginine biosynthesis I (via L-ornithine)	0.000467661	0.000410216	0.00031577	0.000380873	0.000444272	0.000532104	0.00035901	0.000264693	0.000169289	0.000187721	0.000184171	0.00034726	0.0006411	0.000433737	0.00049257	0.000410926	0.000285103	0.000323455	0.000491057	0.000263509	0.000262093	0.000267761	0.000436093	0.000386623	0.000509054	0.000417525	0.000320645	0.000458003	0.000431988	0.000333019	0.000326577	0.000296654	0.000297103	0.000287543	0.000386696	0.00037975	0.000187227	0.000435326	0.00026255	0.00044478	0.00039471	0.000384012	0.000541573	0.00035168	0.00034453	0.000273735	0.000221144	0.00043819	0.000350783
ARGSYNBSUB-PWY: L-arginine biosynthesis II (acetyl cycle)	0.000465973	0.000399861	0.000309556	0.000393802	0.000437272	0.000557366	0.000342814	0.0002539	0.000157301	0.000173256	0.000175243	0.000334688	0.000646353	0.000413339	0.000497487	0.0004198	0.000274516	0.000331344	0.000497957	0.000260622	0.000235837	0.000251957	0.000452271	0.00038829	0.000500192	0.000438572	0.00030232	0.000476125	0.00044621	0.000334621	0.000315328	0.000285561	0.00029207	0.000266155	0.000391951	0.000368672	0.00017574	0.000435539	0.000247282	0.000454099	0.000392033	0.000383181	0.000529715	0.000353644	0.000351882	0.000269066	0.000213742	0.000434955	0.000321108
ARO-PWY: chorismate biosynthesis I	0.000529368	0.000614088	0.000403479	0.000534783	0.000486093	0.000608452	0.00041989	0.000500277	0.000442653	0.000261525	0.000242559	0.000446407	0.000666145	0.000498459	0.000567781	0.000468192	0.000511078	0.000349644	0.000581065	0.000374186	0.000358246	0.000473666	0.000498531	0.000455892	0.000554653	0.000499037	0.000384362	0.000541404	0.000466782	0.000414739	0.000349684	0.000532213	0.000317267	0.000377041	0.000384015	0.000438215	0.000250652	0.000463463	0.000362987	0.000492147	0.000412487	0.000443111	0.00058452	0.000498179	0.000395451	0.000373185	0.000427802	0.000520474	0.000528479
ASPASN-PWY: superpathway of L-aspartate and L-asparagine biosynthesis	0.000294137	0.000300997	0.000314513	0.00031067	0.000192824	0.000297135	0.000291213	0.00033647	0.000426319	0.000325399	0.000338729	0.00020629	0.000210443	0.000314904	0.000317195	0.000268424	0.000431343	0.000313739	0.000264396	0.000309727	0.000227284	0.000278174	0.000208074	0.000160866	0.00026765	0.00024839	0.000275063	0.000251829	0.000197096	0.000193372	0.000263821	0.000347047	0.000308274	0.000301413	0.000356778	0.000234468	0.000303186	0.000120656	0.000162724	0.000214399	0.000197903	0.000271921	0.000338883	0.000295958	0.000427653	0.000240266	0.000299718	0.000241969	0.000277153
AST-PWY: L-arginine degradation II (AST pathway)	9.09e-07	9.81e-07	5.47e-05	1.11e-06	0	0	1.08e-06	0	6.36e-06	6.4e-06	4.09e-05	3.89e-07	1.11e-06	1.21e-05	3.35e-06	6.64e-05	3.16e-06	0.000165586	4.21e-07	5.72e-05	4.74e-06	6.25e-06	1.34e-06	3.48e-06	1.24e-06	0.000100799	6.66e-05	3.05e-05	1.04e-05	5.07e-05	4.21e-06	4.73e-07	0.000105801	7.93e-07	0.000101488	0	0	5.44e-06	9.44e-06	0	8.79e-07	1.64e-05	0	7.63e-06	0.000136967	5.98e-06	2.38e-06	1.33e-05	3.96e-07
BIOTIN-BIOSYNTHESIS-PWY: biotin biosynthesis I	0.00010779	4.67e-05	0.000240743	0.000108258	0.000109499	5.37e-05	9.11e-05	0.000111516	0.000196743	6.32e-05	0.000127465	8.41e-05	0.000129723	9.33e-05	0.00013671	0.00016382	0.000172554	0.000232523	0.000101163	0.000247034	0.000112973	0.00015388	0.000106437	0.000114511	2.87e-05	0.000205576	0.000268439	0.000134707	0.000104685	0.00014052	7.39e-05	6.87e-05	0.000232004	4.39e-05	0.000279971	7.42e-05	9.76e-06	8.74e-05	0.000169572	7.65e-05	7.92e-05	0.000128781	0.000146516	0.000109519	0.000299477	9.79e-05	0.000148642	0.000177625	0.000220731
BRANCHED-CHAIN-AA-SYN-PWY: superpathway of branched chain amino acid biosynthesis	0.000356785	0.000513264	0.000372848	0.000452746	0.000377754	0.000589393	0.000488429	0.000428428	0.000373955	0.000536649	0.000477071	0.000473136	0.000516123	0.000566531	0.000468771	0.000389425	0.00041935	0.000374786	0.00050724	0.000345172	0.000485026	0.00047698	0.000382926	0.000349151	0.000353134	0.000430529	0.000400592	0.000510441	0.000374697	0.000341027	0.000524647	0.000491633	0.000383463	0.000580984	0.000445185	0.000360606	0.000475304	0.000349977	0.000365452	0.000453569	0.00052724	0.000418715	0.000369489	0.000403472	0.000421156	0.000278607	0.000430876	0.000393487	0.000512057
CALVIN-PWY: Calvin-Benson-Bassham cycle	0.000382169	0.00046186	0.000377141	0.00043698	0.000427008	0.000542601	0.000360297	0.000324415	0.000290245	0.000332608	0.000332952	0.000349976	0.000526359	0.00041757	0.000431268	0.000459347	0.000369808	0.000461114	0.000567084	0.000386358	0.000346976	0.000293952	0.000393655	0.000322956	0.000451933	0.000514181	0.000399878	0.000490664	0.00035338	0.000412108	0.000430429	0.000313936	0.000420631	0.000366687	0.000477126	0.000400172	0.000294116	0.000351114	0.000323882	0.000378796	0.000429617	0.000455594	0.000440075	0.000376764	0.000439627	0.000413707	0.000313428	0.000405504	0.00032179
CARNMET-PWY: L-carnitine degradation I	6.39e-08	0	9.15e-06	0	0	0	0	0	2e-07	1.02e-06	8.84e-06	0	0	1.21e-06	9.19e-07	2.45e-06	9.89e-07	9.79e-06	0	7.39e-06	8.14e-07	3.39e-07	1.11e-07	2.33e-07	0	9.14e-07	9.38e-07	4.88e-06	7.43e-07	0	0	2.08e-07	1.81e-06	2.64e-07	2.22e-05	0	0	0	1.85e-06	0	0	3.46e-06	0	0	1.38e-05	7.97e-07	9.98e-07	5.28e-06	0
CATECHOL-ORTHO-CLEAVAGE-PWY: catechol degradation to &beta;-ketoadipate	0	0	6.43e-06	1.37e-06	0	0	9.8e-07	3.9e-07	1.18e-06	3.8e-07	4.22e-06	7.35e-07	9.3e-07	0	1.76e-06	3.28e-05	2.11e-06	6.87e-05	2.26e-07	1.5e-05	4.33e-07	0	0	0	2.54e-06	7.09e-05	1.36e-05	0	0	1.84e-05	1.66e-06	1.67e-06	0	2.99e-06	7.84e-07	0	0	3.83e-06	0	0	0	3.33e-06	3.82e-07	7.02e-06	8.47e-07	3.32e-07	0	2.33e-06	0
CENTFERM-PWY: pyruvate fermentation to butanoate	1.76e-05	3.61e-05	1.27e-05	1.53e-05	2.77e-05	2.54e-05	5.27e-06	1.39e-05	2.06e-05	1.82e-05	2.05e-06	2.1e-05	4.32e-05	4.04e-05	5.14e-05	1.45e-05	1.56e-05	7.74e-06	1.24e-05	1.51e-05	3.46e-05	3.65e-05	4.67e-05	3.01e-05	1.72e-05	2.59e-05	3.17e-05	3.3e-05	4.51e-05	2.11e-05	2.51e-05	1.88e-05	1.09e-05	2.22e-05	4.95e-06	2.61e-05	6.69e-06	1.5e-05	4.67e-05	3.1e-05	1.11e-05	3.86e-05	1.82e-05	2.71e-05	2.36e-05	3.21e-05	1.85e-05	2.35e-05	2.04e-05
CHLOROPHYLL-SYN: 3,8-divinyl-chlorophyllide a biosynthesis I (aerobic, light-dependent)	0	0	0	0	0	0	0	0	0	0	0	0	0	0	0	0	0	0	0	0	1.23e-06	0	0	0	0	0	0	0	0	1.66e-06	0	0	1.06e-06	0	0	0	0	0	5.24e-06	0	0	0	0	0	5.65e-07	0	6.18e-07	0	7.82e-07
CITRULBIO-PWY: L-citrulline biosynthesis	0.000242185	0.000224409	0.000199771	0.000296069	0.000221814	0.000159504	0.000145843	0.000266454	0.000208135	7.23e-05	8.96e-05	0.000190168	0.000163622	4.84e-05	0.000203406	0.00011098	0.000303796	0.000133117	0.000268119	0.000186059	0.000244983	0.000269473	0.000151205	0.000138222	0.000141673	6.15e-05	0.000225865	0.000117629	6.8e-05	9e-05	9.31e-05	0.000273705	0.000197768	2.93e-05	0.000249687	0.000208928	2.67e-05	0.000106791	0.000184122	0.00018066	4.66e-05	0.000157757	0.000310024	0.000306078	0.000255614	0.000229803	0.000232773	0.000231778	0.000289195
COA-PWY-1: superpathway of coenzyme A biosynthesis III (mammals)	0.000522933	0.000631161	0.000354421	0.000497426	0.00052374	0.000551824	0.000412803	0.000489581	0.000448296	0.000208798	0.000148692	0.000446471	0.00062732	0.000481253	0.000504687	0.000331492	0.000508492	0.000178425	0.000521531	0.000317172	0.000373511	0.000505133	0.000508681	0.000457883	0.000582507	0.000381991	0.000373964	0.000441169	0.000384908	0.000320696	0.000354227	0.000516011	0.000267971	0.000317412	0.00032779	0.000473352	0.000221395	0.000434666	0.00036096	0.000469274	0.000320472	0.00039345	0.00060146	0.000468135	0.000296032	0.000366894	0.00042993	0.00050185	0.000520613
COA-PWY: coenzyme A biosynthesis I (prokaryotic)	0.000483777	0.000599577	0.000333919	0.00048738	0.000496516	0.000523048	0.000392262	0.000456307	0.000426007	0.000210865	0.000152677	0.000447098	0.000586326	0.00048527	0.000467685	0.000304992	0.000486887	0.000165348	0.000489169	0.000299665	0.000359717	0.000480619	0.000485385	0.00043322	0.000619311	0.000359596	0.000366504	0.000419177	0.000361224	0.000333682	0.000358754	0.000479383	0.000245763	0.000316394	0.000315742	0.000473026	0.000231653	0.000410483	0.000345528	0.000442783	0.000324629	0.00037153	0.000567348	0.000436954	0.000286522	0.00037014	0.000418298	0.000473263	0.000506134
COBALSYN-PWY: superpathway of adenosylcobalamin salvage from cobinamide I	0.000247194	0.000221772	0.000167849	0.000164341	0.000124753	0.00011426	0.000113306	0.000140341	9.58e-05	5.88e-05	0.000111932	0.000111492	0.000233949	0.000104408	0.000223748	0.000218564	0.000251782	0.000179249	0.000270429	0.000177127	0.000132724	0.000220862	0.000122036	0.000110385	0.000185025	0.000290305	0.000116773	0.00030952	0.000122075	9.3e-05	5.22e-05	0.000156539	0.000174657	0.000103316	0.000331913	8.87e-05	5.01e-05	9.44e-05	0.000149427	0.000193238	4.74e-05	0.000219115	0.000204402	0.000158095	0.000366518	0.0001157	0.00010429	0.000191004	0.000101991
COLANSYN-PWY: colanic acid building blocks biosynthesis	0.000202871	0.000144827	0.000152945	0.000169511	0.000159643	0.000177207	0.000116933	9.87e-05	0.000115428	8.18e-05	0.000106972	0.000140761	0.000169579	0.00011213	0.000200171	0.000159571	0.000167753	0.000124298	0.000198059	0.000191305	0.000104496	0.000142966	0.000152135	0.000147891	0.000132471	0.000127068	0.000183137	0.000140259	0.000128336	0.000111807	8.84e-05	0.000144546	0.000230525	0.000104222	0.000267056	0.000138917	5.23e-05	0.00011651	0.000175254	0.000150641	7.09e-05	0.00015345	0.000205457	0.000157217	0.000274182	0.000106885	0.000139795	0.000199928	0.000153489
COMPLETE-ARO-PWY: superpathway of aromatic amino acid biosynthesis	0.000555845	0.000615365	0.000415837	0.000522826	0.000518916	0.000631726	0.000439299	0.000444464	0.000391033	0.000276464	0.000242318	0.000449596	0.00068339	0.000519055	0.00059291	0.000480195	0.000490265	0.000364385	0.000614263	0.000391647	0.000384028	0.00049153	0.000526635	0.000471561	0.000588288	0.000508307	0.000413051	0.00056282	0.000466937	0.000417514	0.000374808	0.000517529	0.0003322	0.000401103	0.000404924	0.000469925	0.00026191	0.000466156	0.000375253	0.000510291	0.000398112	0.000466624	0.000614501	0.000500012	0.00040778	0.000394885	0.000407741	0.000546925	0.000513668
CRNFORCAT-PWY: creatinine degradation I	0	0	0	0	0	0	0	0	0	0	0	0	0	0	0	8.28e-07	0	0	0	7.41e-07	0	0	0	0	0	0	0	0	0	0	0	0	0	0	0	1.55e-06	0	6.51e-07	0	9.48e-07	0	0	0	0	0	6.82e-07	0	9.63e-07	0
DAPLYSINESYN-PWY: L-lysine biosynthesis I	2.5e-05	5.16e-05	0.000149071	4.89e-05	1.81e-05	3.01e-05	2.71e-05	1.72e-05	3.86e-05	4.72e-05	0.000120216	6.32e-05	6.75e-05	0.000102931	4.93e-05	0.000181329	2.78e-05	0.000298439	5.05e-05	0.000175638	8.55e-05	0.000237995	5.34e-05	5.36e-05	3.43e-05	0.000273066	0.000192289	0.000272074	7.89e-05	0.000131168	3.16e-05	3.88e-05	0.000242151	6.53e-05	0.000282641	1.79e-05	8.72e-06	8.99e-05	5.52e-05	3.22e-05	8.8e-05	0.000128027	4.17e-05	8.01e-05	0.000265243	3.84e-05	1.64e-05	9.02e-05	5.91e-05
DARABCATK12-PWY: D-arabinose degradation I	1.3e-07	1.96e-07	1e-05	1.54e-07	0	0	0	0	4.13e-06	2.33e-06	5.73e-06	0	0	2.77e-06	1.86e-06	7.84e-06	1.49e-06	1.81e-05	3.66e-07	1.96e-05	1.62e-06	1.56e-06	2.11e-07	1.07e-06	2.68e-07	3.03e-06	1.7e-05	8.63e-06	5.31e-06	3.26e-06	1.48e-07	8.69e-08	4.26e-05	2.95e-07	3.35e-05	0	0	1.41e-06	3.03e-06	1.69e-07	0	3.86e-06	0	6.44e-07	3.43e-05	8.88e-07	6.3e-07	9.02e-06	0
DENITRIFICATION-PWY: nitrate reduction I (denitrification)	0	0	0	0	0	0	0	0	0	0	0	0	0	0	8.78e-07	3.81e-07	0	3.05e-07	2.6e-07	0	0	0	0	0	0	3.87e-07	0	1.49e-06	0	0	0	0	0	2.15e-07	0	0	0	0	0	0	0	0	3.14e-07	0	0	0	0	7.46e-07	0
DENOVOPURINE2-PWY: superpathway of purine nucleotides de novo biosynthesis II	0	0	7.87e-05	3.43e-06	0	0	0	0	2.43e-05	2.12e-05	6.69e-05	0	1.23e-05	2.64e-05	1.37e-05	8.14e-05	1.67e-05	0.000143344	0	0.000145662	8.64e-06	1.63e-05	0	1.03e-05	0	0.00023485	0.000143576	7.85e-05	2.35e-05	3.14e-05	3.67e-06	3.14e-06	0.00013704	3.33e-06	0.000159082	0	0	1.52e-05	2.42e-05	2.68e-06	2.27e-06	2.66e-05	0	1.12e-05	0.000176965	1.17e-05	1.5e-05	7.18e-05	0
DHGLUCONATE-PYR-CAT-PWY: glucose degradation (oxidative)	0	0	0	0	0	0	0	0	0	0	0	0	0	0	0	0	0	3.57e-07	0	3.12e-06	0	0	0	0	0	7.1e-07	4.48e-06	0	0	0	0	0	0	5.72e-07	0	0	0	8.08e-07	0	0	3.64e-07	6.07e-07	0	4.65e-07	0	0	0	4.17e-07	0
DTDPRHAMSYN-PWY: dTDP-&beta;-L-rhamnose biosynthesis	0.000707624	0.000732916	0.000462369	0.000636386	0.000575343	0.000607394	0.000649122	0.00053908	0.000483792	0.0010405	0.000812488	0.0006137	0.000680159	0.000759562	0.000633359	0.000461717	0.000632787	0.000132275	0.000595368	0.000389545	0.000574004	0.000689929	0.000519485	0.000498608	0.000681968	0.00036024	0.000415055	0.000599103	0.000516895	0.000403591	0.000565318	0.000606969	0.000316508	0.000620425	0.000270601	0.000543896	0.000968787	0.000579332	0.000605714	0.000604939	0.000397902	0.000478096	0.000616966	0.000531652	0.000359945	0.000488894	0.000768473	0.000558978	0.000732245
ECASYN-PWY: enterobacterial common antigen biosynthesis	0	1.35e-06	1.77e-05	3.18e-06	0	0	6.24e-07	0	5.26e-06	5.41e-06	2.7e-05	3.51e-07	1.11e-06	6.08e-06	3.44e-06	4.62e-05	4.99e-06	8.91e-05	0	5.28e-05	3.67e-06	6.1e-06	1.62e-06	1.66e-06	1.2e-06	0.00011099	5.37e-05	6.03e-06	6.6e-06	2.22e-05	4.88e-06	4.22e-07	3.99e-05	2.81e-07	2.4e-05	0	0	6.03e-06	5.57e-06	0	3.27e-07	4.56e-06	0	6.67e-06	2.64e-05	3.23e-06	9.66e-07	2.38e-05	3e-07
FAO-PWY: fatty acid &beta;-oxidation I (generic)	6.98e-07	7.8e-06	0.000107396	5.16e-06	0	0	3.51e-06	0	1.92e-05	1.82e-05	9.92e-05	9.34e-07	4.3e-06	2.4e-05	1.04e-05	0.000129402	1.48e-05	0.000258082	2.02e-06	0.000124094	1.57e-05	1.84e-05	3.53e-06	5.42e-06	6.52e-06	0.000246939	0.000113965	9.16e-05	2.74e-05	5.78e-05	1.58e-05	1.99e-06	0.000197503	1.3e-06	0.000183073	0	4.9e-07	1.37e-05	2.69e-05	0	2.74e-06	3.44e-05	0	2.04e-05	0.000244103	1.59e-05	1.55e-05	5.32e-05	1.95e-06
FASYN-ELONG-PWY: fatty acid elongation -- saturated	8.75e-05	4.11e-05	0.000281861	0.000100738	0.000107929	5.18e-05	9.62e-05	0.00010266	0.000182917	7.34e-05	0.000211302	8.53e-05	0.000136349	0.000118203	0.000139487	0.000214236	0.000162038	0.000337828	9.99e-05	0.000279111	0.000114327	0.000143692	0.000107718	0.00011785	2.65e-05	0.000275465	0.000302383	0.000179179	0.000115673	0.000223496	7.15e-05	6.11e-05	0.000273167	4.64e-05	0.000322427	7.11e-05	9.28e-06	9.44e-05	0.000207693	7.15e-05	8.46e-05	0.000137716	0.000141221	0.000102756	0.000342018	9.66e-05	0.000139454	0.000176813	0.00025422
FASYN-INITIAL-PWY: superpathway of fatty acid biosynthesis initiation (E. coli)	6.02e-06	3.76e-06	1.97e-06	1.55e-06	3.6e-06	0	4.78e-06	0	0	0	0	8.48e-06	5.64e-06	5.05e-06	8.49e-07	5.39e-06	2.03e-06	3.07e-05	0	0	7.86e-06	0	0	2.8e-06	1.41e-06	7.57e-06	1.92e-06	1.42e-05	1.21e-06	0	1.79e-06	3.94e-06	3.93e-06	1.12e-05	0	0	0	1.93e-05	6.83e-06	0	3.7e-05	1.65e-06	7.42e-07	9.72e-06	0	2.83e-06	0	6.13e-06	0
FERMENTATION-PWY: mixed acid fermentation	0.000110747	0.000125113	0.000216262	0.000129472	7.09e-05	7.66e-05	0.000109827	8.16e-05	7.08e-05	9.1e-05	0.000158171	7.72e-05	0.000118711	0.000181562	0.000109034	0.000266388	5.29e-05	0.000321797	0.000177104	0.000192884	2.44e-05	5.42e-05	0.000116476	0.000133754	0.000145116	0.000339937	0.000210948	0.00012102	0.000108318	0.000129052	8.33e-05	7.82e-05	0.000248223	3.61e-05	0.000281679	5.84e-05	3.23e-05	6.78e-05	8.2e-05	6.45e-05	2.27e-05	0.000131419	0.000156746	0.000130073	0.000379035	0.000127677	2.56e-05	0.000166229	4.5e-05
FOLSYN-PWY: superpathway of tetrahydrofolate biosynthesis and salvage	1.22e-05	1.03e-05	6.5e-05	0	0	2.47e-06	4.44e-06	1.24e-06	1.21e-05	1.53e-05	4.93e-05	0	1.51e-05	2.26e-05	3.33e-05	2.13e-05	5.71e-06	6.99e-05	2.12e-05	4.73e-05	4.89e-06	4.84e-06	9.58e-06	2.39e-05	9.15e-06	2.77e-05	2.08e-05	0.000106873	1.75e-05	9e-05	1.89e-05	1.06e-05	8.52e-05	9.58e-06	0.000135543	0	1.5e-05	7.03e-07	3.17e-05	4.47e-05	1.46e-05	6.76e-05	8.11e-06	8.3e-06	0.000143966	3.66e-05	2.23e-05	1.95e-05	3.37e-06
FUC-RHAMCAT-PWY: superpathway of fucose and rhamnose degradation	1.28e-05	2.65e-05	0.000132086	3.26e-05	8.06e-05	2.74e-05	2.17e-05	2.91e-05	7.18e-05	3.15e-05	8.16e-05	3.98e-05	1.99e-05	5.88e-05	3.83e-05	0.000118986	5.87e-05	0.000189944	2.35e-05	0.000133797	3.87e-05	4.42e-05	6.44e-05	4.32e-05	3.55e-05	0.000170711	0.000106502	9.25e-05	6.38e-05	7.75e-05	2.25e-05	3.52e-05	0.00017543	1.59e-05	0.000192911	6.47e-05	8.97e-06	2.37e-05	4.93e-05	3.47e-05	9.87e-06	8.8e-05	4.27e-05	6.26e-05	0.000196666	4.25e-05	0.000155187	5.63e-05	3.91e-05
FUCCAT-PWY: fucose degradation	5.89e-06	1.27e-05	0.000106755	1.63e-05	4.67e-05	1.44e-05	1.04e-05	1.42e-05	4.17e-05	1.82e-05	6.5e-05	2.22e-05	9.51e-06	3.55e-05	1.92e-05	8.4e-05	3.01e-05	0.000181888	1.14e-05	9.27e-05	4.15e-05	2.62e-05	3.94e-05	2.24e-05	1.88e-05	0.000139979	7.72e-05	7.38e-05	4.95e-05	7.06e-05	1.09e-05	1.77e-05	0.00018464	8.91e-06	0.000209457	3.72e-05	4.93e-06	1.22e-05	4.41e-05	1.74e-05	1.21e-05	6.23e-05	2.13e-05	3.75e-05	0.00024247	2.35e-05	0.000110217	2.97e-05	2.19e-05
GALACT-GLUCUROCAT-PWY: superpathway of hexuronide and hexuronate degradation	1.8e-05	4.82e-05	0.000109364	3.11e-05	3.36e-06	2.64e-05	3.63e-05	2.58e-05	4.81e-05	3.77e-05	2.93e-05	3.32e-05	3.98e-05	6.68e-05	5.01e-05	7.61e-05	4.94e-05	7.83e-05	6.77e-05	6.75e-05	6.7e-05	4.97e-05	5.64e-05	4.97e-05	4.01e-05	5.2e-05	3.11e-05	7.91e-05	6.21e-05	4.14e-05	3.88e-05	2.68e-05	9.56e-05	1.49e-05	0.000121387	3.18e-05	4.34e-06	5.07e-05	4.67e-05	2.32e-05	7.18e-06	6.21e-05	3.71e-05	4.36e-05	0.000137049	3.69e-05	3.93e-05	7.24e-05	3.98e-05
GALACTARDEG-PWY: D-galactarate degradation I	2.27e-05	1.08e-05	0.00013183	4.42e-06	0	4.54e-06	5.64e-06	1.24e-05	1.72e-05	2.74e-05	0.000117794	6.33e-07	2.59e-06	4.49e-05	1.79e-05	9.63e-05	9.86e-06	0.000253785	4.2e-06	0.000122355	2.3e-05	2.1e-05	5.93e-06	1.99e-05	1.54e-06	0.000210246	9.03e-05	0.000112675	3.48e-05	4.26e-05	1.31e-05	1.21e-05	0.000311951	5.09e-06	0.000308093	4.89e-06	1.45e-07	1.48e-05	3.9e-05	9.36e-06	3.59e-07	5.91e-05	3.56e-06	1.02e-05	0.000448506	3.87e-05	2.83e-05	3.74e-05	1.22e-05
GALACTITOLCAT-PWY: galactitol degradation	7.13e-07	5.02e-06	4.86e-05	0	0	4.94e-07	5.32e-07	0	1.26e-05	5.89e-06	4.05e-05	0	5.9e-07	8.14e-06	1.75e-06	4.92e-06	2.34e-06	6.3e-05	0	1.86e-05	4.83e-06	9.74e-06	2.89e-06	3.53e-06	5.4e-07	2.76e-06	3.54e-06	6.84e-05	1.02e-05	1.14e-06	8.32e-07	0	0.000103542	8.19e-06	0.000118807	8.37e-07	7.23e-07	7.21e-07	1.31e-05	1.06e-06	4.58e-07	2.09e-05	4.09e-07	0	0.000163342	1.2e-05	5.32e-06	1.58e-06	7.41e-07
GALACTUROCAT-PWY: D-galacturonate degradation I	0.000165512	0.000102042	0.000102314	5.27e-05	6.48e-05	6.42e-05	6.24e-05	0.000101315	5.06e-05	5.1e-05	6.98e-05	4.36e-05	0.000168833	5.76e-05	0.000148527	0.000102129	8.96e-05	8.66e-05	7.47e-05	7.37e-05	0.000115031	0.00010159	8.89e-05	7.12e-05	7.79e-05	5.87e-05	5.49e-05	7.1e-05	7.34e-05	5.33e-05	5.47e-05	0.000117339	9.05e-05	2.83e-05	0.000146861	3.5e-05	2.1e-05	7.19e-05	5.44e-05	8.45e-05	1.14e-05	5.68e-05	0.000135195	0.000101517	0.000142204	5.47e-05	3.53e-05	0.000132959	6.06e-05
GLCMANNANAUT-PWY: superpathway of N-acetylglucosamine, N-acetylmannosamine and N-acetylneuraminate degradation	8.73e-05	0.000133881	0.000156119	5.87e-05	0.000108341	6.75e-05	8.99e-05	6.68e-05	8.46e-05	5.42e-05	0.000102715	7.59e-05	0.000116434	0.000100018	0.000186584	0.000180076	0.000110621	0.000137843	0.00015507	0.000146913	9.34e-05	8.09e-05	5.04e-05	0.000107602	5.42e-05	0.000214335	0.000133793	0.00016203	6.78e-05	9.31e-05	9.31e-05	0.000151582	0.000209999	4.98e-05	0.000218173	8.76e-05	4.04e-05	5.31e-05	9.08e-05	9.21e-05	6e-05	0.000156926	0.000143741	8.01e-05	0.000254656	0.000134944	4.46e-05	0.000153159	4.04e-05
GLUCARDEG-PWY: D-glucarate degradation I	8.75e-06	3.53e-06	8.53e-05	3.78e-06	0	3.74e-06	3.58e-06	4.25e-06	1.37e-05	1.54e-05	8.29e-05	5.72e-07	2.24e-06	2.84e-05	1.24e-05	7.7e-05	8.26e-06	0.000214056	3.13e-06	8.93e-05	2.17e-05	1.44e-05	4.73e-06	1.23e-05	1.44e-06	0.000151506	7.88e-05	6.02e-05	2e-05	3.8e-05	7.06e-06	4.9e-06	0.00016832	3.32e-06	0.000182648	2.61e-06	1.44e-07	9.45e-06	2.18e-05	7.89e-06	3.15e-07	3.76e-05	3.3e-06	8.92e-06	0.000248624	1.49e-05	2.01e-05	2.36e-05	8.45e-06
GLUCARGALACTSUPER-PWY: superpathway of D-glucarate and D-galactarate degradation	2.27e-05	1.08e-05	0.00013183	4.42e-06	0	4.54e-06	5.64e-06	1.24e-05	1.72e-05	2.74e-05	0.000117794	6.33e-07	2.59e-06	4.49e-05	1.79e-05	9.63e-05	9.86e-06	0.000253785	4.2e-06	0.000122355	2.3e-05	2.1e-05	5.93e-06	1.99e-05	1.54e-06	0.000210246	9.03e-05	0.000112675	3.48e-05	4.26e-05	1.31e-05	1.21e-05	0.000311951	5.09e-06	0.000308093	4.89e-06	1.45e-07	1.48e-05	3.9e-05	9.36e-06	3.59e-07	5.91e-05	3.56e-06	1.02e-05	0.000448506	3.87e-05	2.83e-05	3.74e-05	1.22e-05
GLUCONEO-PWY: gluconeogenesis I	5.13e-05	0.000102845	0.000264449	7.84e-05	0.000131334	0.00015621	8.79e-05	6.97e-05	0.000162285	0.000116045	0.000226465	0.000230334	0.000114628	0.000233361	0.000130862	0.000285662	7.95e-05	0.000275069	4.61e-05	0.000254138	0.000221606	0.000300913	0.000173205	0.000116286	0.000107567	0.000327078	0.000257231	0.000283436	0.000189906	0.000199621	9.95e-05	0.000137527	0.000306943	0.000113287	0.000325529	0.000124682	0.000121249	0.000155027	0.000207529	0.00014318	0.000181898	0.000225056	0.000162918	0.00014213	0.000339804	0.000129504	9e-05	0.000174514	7.93e-05
GLUCOSE1PMETAB-PWY: glucose and glucose-1-phosphate degradation	0.000145012	0.00012292	0.000144586	0.000127089	0.000146906	0.000512993	0.000218276	8.13e-05	8.48e-05	0.000351824	0.000276012	0.00015755	0.00015733	0.000207061	0.000194543	0.000232093	0.000110189	0.000281074	0.000240671	0.000154353	0.000234106	0.000187008	9.4e-05	0.000116869	0.000143171	0.000351553	0.000163262	0.000323993	0.000170543	0.00015715	0.000256835	0.000167358	0.000230883	0.000271938	0.00031619	8.04e-05	0.000380435	6.77e-05	0.000136141	0.000110398	0.00027836	0.000274472	0.000215209	0.000108462	0.000350139	0.000107177	0.000213401	0.000187367	0.000121551
GLUCUROCAT-PWY: superpathway of &beta;-D-glucuronosides degradation	0.000168164	0.000110843	0.000123463	5.94e-05	0.000110894	6.75e-05	0.000124555	0.000110828	8.45e-05	6.86e-05	9.41e-05	4.96e-05	0.000157862	0.000113269	0.000151934	0.000114904	0.000105547	7.91e-05	9.81e-05	8.55e-05	0.000166034	0.000119918	9.76e-05	8.07e-05	8.82e-05	5.51e-05	4.73e-05	7.9e-05	7.93e-05	4.99e-05	5.91e-05	0.000133314	0.000101175	3.91e-05	0.000176482	6.52e-05	4.07e-05	6.23e-05	5.81e-05	9.39e-05	1.38e-05	6.59e-05	0.000153755	0.000110458	0.000159188	6.3e-05	6.17e-05	0.000134404	7.2e-05
GLUDEG-I-PWY: GABA shunt	5.61e-06	5.92e-07	0.000106965	1.6e-05	3.32e-05	4.86e-05	6.54e-06	0	4.26e-05	2.24e-05	3.59e-05	4.24e-06	4.11e-05	2.89e-05	2.37e-05	5.33e-05	1.84e-05	5.31e-05	9.09e-06	0.000137488	2.28e-05	2.61e-05	7.39e-05	3.19e-05	7.29e-06	1.57e-05	0.000140709	2.85e-05	6.01e-05	4.96e-05	8.02e-06	8.11e-06	5.24e-05	3.87e-05	9.92e-05	1.56e-05	1.78e-06	3.83e-05	3.18e-05	3.01e-05	2.92e-05	5.32e-05	2.19e-05	5.22e-05	9.07e-05	3.39e-05	1.12e-05	4.63e-05	2.49e-05
GLUTORN-PWY: L-ornithine biosynthesis I	0.000400059	0.000368571	0.000279698	0.000339324	0.000371869	0.000419001	0.000323767	0.000212129	0.000165015	0.000192778	0.000200812	0.000297211	0.000558736	0.000406314	0.000451173	0.000360946	0.000244521	0.000301187	0.000459658	0.00024245	0.000211965	0.000260371	0.000372124	0.00032366	0.000492816	0.000395379	0.000253336	0.000460293	0.000325799	0.000237596	0.000322615	0.000250625	0.000259779	0.000258584	0.000362131	0.000332447	0.000196023	0.000303705	0.000217498	0.000401657	0.000413791	0.000344281	0.000463315	0.000283314	0.000311768	0.000257026	0.00017831	0.000390878	0.000271687
GLYCOCAT-PWY: glycogen degradation I	0.000122487	0.000138761	0.000141627	0.000228394	5.47e-05	8.3e-05	9.22e-05	6.86e-05	0.000119815	2.07e-05	5.98e-05	7.06e-05	6.88e-05	3.59e-05	0.000109681	6.02e-05	0.000178076	0.000117641	1.72e-05	8.06e-05	7.09e-05	9.12e-05	0.000111143	0.000136053	5.53e-05	0.000147263	7.07e-05	0.000112114	6.86e-05	9.75e-05	1.32e-05	0.000160779	8.67e-05	8.33e-05	0.000114748	5.03e-05	2.34e-06	9.99e-05	0.000232351	0.000160835	0.00011304	9.21e-05	4.02e-05	0.000139828	0.000133565	3.11e-05	8.97e-05	8.3e-05	0.000236017
GLYCOGENSYNTH-PWY: glycogen biosynthesis I (from ADP-D-Glucose)	0.000559415	0.000500818	0.000326006	0.000474369	0.000523277	0.000627579	0.000343863	0.000363044	0.000236912	0.000261745	0.000187811	0.000370896	0.000758643	0.000375505	0.000652334	0.00051358	0.000363026	0.000323548	0.000641782	0.000324851	0.000256383	0.000228963	0.000532197	0.000486423	0.000539027	0.000574141	0.000322559	0.000545981	0.000486606	0.00037077	0.000306005	0.000352068	0.000340441	0.000326683	0.000393311	0.000445064	0.000253609	0.000490417	0.000286872	0.000520932	0.000334016	0.000465908	0.000612782	0.000451221	0.000365216	0.000406757	0.000307831	0.000513904	0.000276793
GLYCOL-GLYOXDEG-PWY: superpathway of glycol metabolism and degradation	1.3e-07	8e-07	1.02e-05	1.52e-07	0	1.76e-07	3.66e-07	1.05e-07	4.2e-06	2.41e-06	5.85e-06	0	5.54e-07	2.84e-06	1.9e-06	7.95e-06	1.44e-06	1.84e-05	3.6e-07	2.07e-05	1.61e-06	1.59e-06	2.1e-07	1.06e-06	2.58e-07	3.04e-06	1.74e-05	9e-06	5.36e-06	3.25e-06	1.47e-07	8.68e-08	4.51e-05	2.94e-07	3.44e-05	0	0	1.42e-06	3.05e-06	0	5.51e-07	3.87e-06	0	6.4e-07	3.54e-05	3.03e-06	6.21e-07	9.47e-06	0
GLYCOLYSIS-E-D: superpathway of glycolysis and the Entner-Doudoroff pathway	4.05e-05	7.32e-05	0.000166127	5.78e-05	7.27e-05	9.34e-05	6.13e-05	5.1e-05	8.51e-05	6.28e-05	0.000115938	0.000114285	7.59e-05	0.000110711	9.17e-05	0.000162792	6.11e-05	0.000211726	2.39e-05	0.000148338	8.84e-05	0.00018111	0.000112809	5.83e-05	6.43e-05	0.000186972	0.00013293	0.000134707	0.000112477	9.24e-05	5.71e-05	0.000101911	0.000249154	6.97e-05	0.000252495	8.28e-05	7.79e-06	9.31e-05	0.000135982	0.000108493	7.41e-05	0.000108849	0.000102059	0.000100384	0.000307765	8.87e-05	5.1e-05	0.000107648	5.51e-05
GLYCOLYSIS-TCA-GLYOX-BYPASS: superpathway of glycolysis, pyruvate dehydrogenase, TCA, and glyoxylate bypass	0	5.47e-06	5.57e-06	0	0	0	0	0	1.18e-06	7.54e-06	4.22e-05	0	0	3.93e-06	8.67e-07	3.35e-05	6.89e-06	5.18e-05	0	4.01e-05	4.95e-07	4.91e-07	1.25e-06	5.77e-07	0	0.000184439	5.92e-05	2.14e-05	0	1.18e-05	0	1e-06	2.29e-05	5.5e-07	2.72e-05	0	0	0	8.95e-06	0	1.94e-06	2.26e-06	0	3.96e-06	4.49e-06	1.04e-06	7.43e-06	3.2e-05	3.9e-07
GLYCOLYSIS: glycolysis I (from glucose 6-phosphate)	0.000269627	0.000264146	0.000286854	0.000288777	0.000101501	0.000246115	0.000157477	0.000162172	0.00017566	0.000108934	0.000189091	0.000188437	0.000146099	0.000190441	0.000189807	0.000310218	0.00030735	0.000340839	3.54e-05	0.000254998	0.000179993	0.000349969	0.000177199	8.64e-05	9.57e-05	0.000343173	0.000294029	0.000333779	0.000193415	0.00018371	0.000100096	0.000282024	0.000377978	0.000234843	0.000393559	0.000123951	6.29e-05	0.00018065	0.000190697	0.000276597	0.000148282	0.000226431	0.000119911	0.00023585	0.000420014	0.000155247	0.000156253	0.000155608	0.000231082
GLYOXYLATE-BYPASS: glyoxylate cycle	1.03e-05	1.03e-05	0.000121042	5.84e-06	1.91e-06	5.16e-06	6.46e-06	5.66e-07	2.73e-05	3.02e-05	0.000119243	2.16e-06	4.16e-06	6.15e-05	2.52e-05	0.000107937	1.17e-05	0.000237274	6.53e-06	0.000113729	1.36e-05	2.16e-05	1.24e-05	1.72e-05	3.47e-06	0.000172712	0.000103612	7.4e-05	4.29e-05	5.86e-05	8.93e-06	1.01e-05	0.000233534	6.62e-06	0.000227952	0	3.11e-06	1.22e-05	3.29e-05	1.01e-06	4.02e-06	5.15e-05	3.76e-06	2.12e-05	0.000309242	5.2e-05	9.14e-06	3.91e-05	5.51e-06
GOLPDLCAT-PWY: superpathway of glycerol degradation to 1,3-propanediol	5.4e-06	6.12e-06	3.26e-05	7.71e-06	6.66e-06	4.39e-06	8.99e-06	5.07e-06	1.67e-05	7.12e-06	1.28e-05	4.55e-06	7e-06	7.84e-06	1.86e-05	9.43e-05	1.11e-05	0.000159635	1.15e-05	4.49e-05	1.02e-05	3.72e-06	9.84e-06	8.15e-06	6.47e-06	0.000111695	5.17e-05	5.64e-05	6.71e-06	7.46e-05	5.81e-06	6.9e-06	3e-06	1.73e-06	2.17e-05	3.34e-06	5.14e-06	1.13e-05	3.14e-05	1.43e-05	7.14e-06	4.35e-05	7.44e-06	2.15e-05	3.69e-06	1.99e-05	1.06e-05	1.99e-05	1.26e-05
HCAMHPDEG-PWY: 3-phenylpropanoate and 3-(3-hydroxyphenyl)propanoate degradation to 2-hydroxypentadienoate	1.23e-06	1.04e-06	4.22e-05	7.91e-07	0	1.16e-06	9.67e-07	0	8.18e-06	4.69e-06	3.79e-05	7.82e-07	0	1.66e-05	3.73e-06	5.18e-05	4.01e-06	0.000176473	3.84e-07	6.02e-05	2.58e-06	5.64e-06	1.77e-06	5.83e-06	0	7.65e-05	2.63e-05	3.5e-05	1.96e-05	1.88e-05	2.27e-06	1.9e-06	0.000125962	1.31e-06	0.000103908	0	3.69e-07	4.2e-06	6.04e-06	0	9.77e-07	1.56e-05	0	5.95e-06	0.000308966	5.67e-06	1.89e-06	7.31e-06	5.4e-07
HEME-BIOSYNTHESIS-II-1: heme b biosynthesis V (aerobic)	5.32e-06	3.4e-06	7.4e-05	2.72e-06	9.26e-07	5e-07	2.46e-06	8.32e-07	1.08e-05	1.02e-05	6.79e-05	1.33e-06	1.01e-06	1.99e-05	7.17e-06	6.25e-05	6.41e-06	0.000165735	1.79e-06	5.86e-05	9.38e-06	1.56e-05	4.19e-06	7.32e-06	1.79e-06	0.000106153	6.97e-05	8.4e-05	2.21e-05	3.04e-05	5.53e-06	1.96e-06	0.00014064	9.4e-07	0.000145357	3.84e-07	8.73e-07	7.36e-06	1.48e-05	0	1.52e-06	2.12e-05	2.11e-06	1.09e-05	0.000192554	1.41e-05	8.03e-06	2.05e-05	2.17e-06
HEME-BIOSYNTHESIS-II: heme b biosynthesis I (aerobic)	2.24e-06	9.87e-06	6.87e-05	4.84e-06	5.38e-06	3.16e-06	4.53e-06	1.06e-06	1.34e-05	1.3e-05	6.79e-05	4.71e-06	1.27e-05	1.99e-05	1.05e-05	6.25e-05	8.37e-06	0.000158231	5.31e-07	6.63e-05	9.19e-06	2.03e-05	8.3e-06	1.03e-05	3.6e-06	0.000105942	7.27e-05	8.4e-05	2.27e-05	2.98e-05	1.12e-05	8.09e-06	0.000139686	1.57e-06	0.00013374	1.77e-06	9.43e-07	1.19e-05	2.18e-05	5e-06	3.61e-06	2.49e-05	1.66e-06	1.09e-05	0.000178961	2.05e-05	1.29e-05	2.56e-05	1.07e-05
HEMESYN2-PWY: heme b biosynthesis II (oxygen-independent)	1.53e-05	1.35e-05	0.000100794	1.24e-05	7.74e-06	4.27e-06	6.83e-06	1.62e-06	1.49e-05	1.63e-05	6.64e-05	9.09e-06	1.95e-05	3.07e-05	2.01e-05	8.31e-05	8.85e-06	0.000196367	2.56e-06	6.73e-05	1.21e-05	2.16e-05	9.52e-06	1.69e-05	4.57e-06	0.000119619	7.37e-05	0.000100538	3.41e-05	4.27e-05	2.03e-05	1.44e-05	0.000178992	1.37e-05	0.000198737	1.95e-06	4.61e-06	2e-05	1.84e-05	6.19e-06	8.33e-06	3.91e-05	5.27e-06	1.88e-05	0.000253111	2.94e-05	1.36e-05	2.99e-05	1.18e-05
HEXITOLDEGSUPER-PWY: superpathway of hexitol degradation (bacteria)	2.34e-06	1.42e-05	0.000110903	0	0	1.68e-06	1.76e-06	0	3.32e-05	1.64e-05	8.34e-05	0	2.01e-06	2.41e-05	5.8e-06	1.61e-05	7.18e-06	0.000137182	0	5.33e-05	1.4e-05	2.68e-05	9.09e-06	1.06e-05	1.82e-06	9.4e-06	1.19e-05	0.000127067	2.88e-05	3.9e-06	2.73e-06	0	0.000198575	2.23e-05	0.000227342	2.54e-06	2.35e-06	2.46e-06	3.69e-05	3.59e-06	1.54e-06	5.2e-05	1.39e-06	0	0.000275932	3.01e-05	1.44e-05	5.29e-06	2.5e-06
HISDEG-PWY: L-histidine degradation I	0.000218486	0.000214415	0.000178329	0.000247549	0.000142645	0.000127294	0.000117505	0.000270472	0.00032424	4.33e-05	1.54e-05	0.000178449	0.000139917	6.92e-05	0.000190447	0.000100207	0.000362895	8.67e-05	0.000131723	0.000178046	0.000160462	0.000229595	0.000200063	0.000115774	8.27e-05	0.000110916	0.000245447	2.48e-05	0.000106783	0.000170467	6.33e-05	0.000316879	6.7e-05	6.53e-05	8.04e-05	0.000144864	5.81e-05	9.89e-05	0.000181598	0.000188764	2.74e-05	9.12e-05	0.000224873	0.000229531	8.18e-05	0.000159012	0.000309048	0.000167056	0.000351638
HISTSYN-PWY: L-histidine biosynthesis	0.000529728	0.000637663	0.000326684	0.000512098	0.000460742	0.000529637	0.000421745	0.000491675	0.000463164	0.000361056	0.000296343	0.000360728	0.000543572	0.000493848	0.000476192	0.000325923	0.000522285	0.000219336	0.00039381	0.0003083	0.000404453	0.000500296	0.000444333	0.000401259	0.000596793	0.000383309	0.000343738	0.000383678	0.000355756	0.000231358	0.000464137	0.000529182	0.000220752	0.000391905	0.000302517	0.000454356	0.000312993	0.000369634	0.000340248	0.000476033	0.000483644	0.00037738	0.00050802	0.000443211	0.000273836	0.000374404	0.000417235	0.000449163	0.000493299
HOMOSER-METSYN-PWY: L-methionine biosynthesis I	3.53e-06	5.59e-06	0.000102035	3.64e-06	0	3.3e-06	3.37e-06	4.23e-07	1.47e-05	1.79e-05	5.65e-05	9e-07	2.03e-06	3.16e-05	1.35e-05	9.14e-05	9.99e-06	0.000186742	5.98e-06	8.97e-05	1.04e-05	1.89e-05	3.74e-06	9.63e-06	3.61e-06	0.000144125	8.13e-05	7.84e-05	2.95e-05	3.45e-05	1.28e-05	4.55e-06	0.000186315	4.87e-06	0.00019624	3.41e-06	1.69e-06	8.41e-06	2.76e-05	1.75e-06	3.7e-06	4.54e-05	1.83e-06	7.81e-06	0.000254947	1.6e-05	9.65e-06	3.26e-05	2.59e-06
HSERMETANA-PWY: L-methionine biosynthesis III	0.000301417	0.000233539	0.000243469	0.000263769	0.000269921	0.000397319	0.000168573	0.000129234	9.02e-05	0.00013519	0.000138117	0.000282854	0.00024839	0.000196059	0.000268775	0.000247279	0.000142216	0.000152663	0.000258834	0.000197172	0.00019019	0.000345378	0.000208178	0.000170251	0.000317289	0.000282887	0.000266587	0.000348068	0.00019335	0.000202568	0.000195465	0.000161242	0.000201674	0.000153919	0.000277673	0.000220171	8e-05	0.000167206	0.000197356	0.000238381	0.000174779	0.00026633	0.000292296	0.00021973	0.000172696	0.00014224	0.000132295	0.000254601	0.000190848
ILEUSYN-PWY: L-isoleucine biosynthesis I (from threonine)	0.00035217	0.000509432	0.000384987	0.000441213	0.000374208	0.000582439	0.000489352	0.000418423	0.000364975	0.000550621	0.000497936	0.000470214	0.000511898	0.00057872	0.00046205	0.00040114	0.000408246	0.000413065	0.000514785	0.000346933	0.000472845	0.000476269	0.000379018	0.000346185	0.000353622	0.000423968	0.000406479	0.000536508	0.000367318	0.000340206	0.00052185	0.000480397	0.000417784	0.000605914	0.000479372	0.00035375	0.000486133	0.000342639	0.000356941	0.000451481	0.000516603	0.000421037	0.000363648	0.000397494	0.000473815	0.000272976	0.00042188	0.00039137	0.000498902
KDO-NAGLIPASYN-PWY: superpathway of (Kdo)2-lipid A biosynthesis	0	2.54e-07	2.8e-05	1.36e-06	0	0	6.6e-07	0	4.85e-06	3.65e-06	1.91e-05	0	1.18e-06	3.73e-06	2.68e-06	2.81e-05	2.68e-06	3.14e-05	4.9e-07	4.14e-05	6.22e-07	2.78e-06	3.74e-07	1.8e-06	0	1.11e-05	4.39e-05	7.42e-06	5.23e-06	1.02e-05	3.21e-06	2.23e-07	4.37e-05	6.3e-07	4.28e-05	0	0	4.82e-06	3.08e-06	0	0	7.99e-06	0	4.27e-06	5.39e-05	3.42e-06	2.23e-06	1.45e-05	2.04e-07
KETOGLUCONMET-PWY: ketogluconate metabolism	1.13e-06	3.63e-06	9.43e-05	3.51e-07	0	9.67e-07	1.55e-06	0	6.44e-06	4.92e-06	7.17e-05	0	7.89e-07	1.23e-05	2.18e-06	7.59e-06	4.1e-06	5.95e-05	1.39e-06	3.58e-05	8.65e-06	1.56e-05	1.65e-07	4.1e-06	7.4e-07	2.8e-05	2.09e-05	0.00011511	3.47e-06	2.23e-06	2.22e-06	1.8e-06	6.65e-05	1.55e-06	4.4e-05	0	0	5.6e-06	2.15e-05	0	3.66e-06	3.44e-05	0	6.9e-06	5.85e-05	1.14e-05	9.98e-06	1.78e-05	1.1e-06
LACTOSECAT-PWY: lactose and galactose degradation I	7.19e-06	1.26e-05	1.5e-06	6.08e-06	1.09e-05	9.75e-06	6e-06	7.82e-06	2.12e-06	1.02e-05	8.46e-07	1.85e-06	1.77e-05	2.92e-05	3.34e-05	5.95e-06	3.08e-06	6.53e-06	7.57e-06	1.35e-05	2.35e-06	2e-05	2.04e-06	1.13e-05	6.16e-06	9.58e-05	1.01e-05	1.69e-05	2.72e-05	2.23e-05	1.51e-05	1.82e-05	7.68e-06	1.21e-05	2.65e-05	1.24e-05	3.25e-05	2.25e-05	2.77e-05	7.11e-06	2.56e-05	0.000110463	4.12e-06	1.62e-05	1.21e-05	3.28e-05	1.61e-06	2.43e-05	7.87e-07
LIPA-CORESYN-PWY: lipid A-core biosynthesis (E. coli K-12)	0	1.32e-06	2e-05	0	0	0	0	0	1.37e-06	1.87e-06	2.11e-05	0	0	3.44e-06	3.1e-07	0	0	5.5e-06	5.51e-07	5.23e-06	0	0	0	0	0	0	8.03e-07	1.31e-06	6.18e-07	0	0	0	1.08e-05	0	0	0	0	9.58e-07	4.41e-06	0	1.77e-07	5.71e-06	0	0	8.17e-05	1.64e-06	8.2e-07	0	0
LIPASYN-PWY: phospholipases	0	0	0	0	0	0	2.18e-06	0	0	1.6e-05	4.73e-05	0	0	3.69e-05	0	0	8.96e-06	0.000194034	2.54e-06	0.000113584	0	1.07e-05	0	0	1.79e-06	0.000106714	6e-05	4.52e-05	0	2.47e-05	0	0	0	0	0.000296097	0	0	4.29e-06	1.39e-05	0	7.51e-07	3.57e-05	0	1.07e-05	0	1.19e-05	0	2.04e-05	0
LPSSYN-PWY: superpathway of lipopolysaccharide biosynthesis	0	5.65e-07	3.72e-05	0	0	0	0	0	4.16e-06	4.6e-06	3.39e-05	0	0	6.38e-06	1.19e-06	0	0	1.95e-05	1.14e-06	1.72e-05	0	0	0	0	0	0	3.12e-06	4.53e-06	2.36e-06	0	0	0	3.37e-05	0	0	0	0	1.99e-06	5.53e-06	0	0	1.08e-05	0	0	0.000100761	3.57e-06	2.35e-06	0	0
MET-SAM-PWY: superpathway of S-adenosyl-L-methionine biosynthesis	6.99e-06	1.1e-05	0.000158829	7.2e-06	0	6.57e-06	6.66e-06	8.44e-07	2.72e-05	3.29e-05	9.1e-05	1.79e-06	4.03e-06	5.8e-05	2.61e-05	0.000149881	1.92e-05	0.000264754	1.17e-05	0.00013796	2.01e-05	3.63e-05	7.42e-06	1.87e-05	7.17e-06	0.000219707	0.000132778	0.000135977	5.48e-05	6.35e-05	2.46e-05	8.94e-06	0.000250412	9.57e-06	0.000271726	6.72e-06	3.33e-06	1.63e-05	5.03e-05	3.48e-06	7.28e-06	8.15e-05	3.64e-06	1.53e-05	0.000320766	2.99e-05	1.85e-05	6.03e-05	5.09e-06
METH-ACETATE-PWY: methanogenesis from acetate	2.45e-05	4.38e-05	1.78e-05	2.47e-05	3.87e-05	1.96e-05	1.94e-05	3.29e-05	1.73e-05	1.71e-05	6.71e-07	2.4e-05	3.88e-05	1.31e-05	5.2e-05	4.45e-05	2.7e-05	6.67e-06	5.9e-05	2.97e-05	2.08e-06	9.46e-06	2.78e-05	3.34e-05	2.87e-05	1.54e-05	2e-05	4.08e-05	3.19e-05	2.08e-05	8.32e-06	2.59e-05	1.74e-05	9.28e-06	1.49e-05	1.37e-05	3.55e-05	2.03e-05	2.79e-05	3.08e-05	9.02e-06	0.000105865	3.75e-05	2.9e-05	1.03e-05	3.31e-05	2.39e-05	2.9e-05	1.93e-05
METHANOGENESIS-PWY: methanogenesis from H2 and CO2	0	0	0	0	0	4.38e-06	0	0	0	0	0	0	0	1.42e-06	0	0	0	0	0	0	0	0	5.58e-06	0	0	0	0	0	0	0	0	0	5.38e-06	0	0	2.16e-06	0	0	0	0	0	0	0	0	1.13e-06	0	0	0	0
METHGLYUT-PWY: superpathway of methylglyoxal degradation	2.56e-07	1.83e-06	1.02e-05	2.38e-07	0	0	2.54e-06	2.28e-06	2.32e-06	2.82e-06	2e-05	7.65e-07	2.5e-06	6.57e-06	1.49e-06	3.19e-05	4.22e-06	4.95e-05	1.59e-06	4.05e-05	1.1e-05	1.43e-05	2.45e-06	2.06e-07	6.7e-07	8.42e-05	3.26e-05	1.41e-05	5.34e-06	1.72e-05	5.2e-06	4.96e-06	2.07e-05	1.05e-06	3.6e-05	1.37e-06	0	2.84e-06	1.22e-05	7.45e-07	1.26e-06	1.11e-05	5.1e-07	3.31e-06	2.01e-05	5e-06	1.24e-05	1.79e-05	5.87e-06
METSYN-PWY: superpathway of L-homoserine and L-methionine biosynthesis	6.14e-06	9.72e-06	0.000152033	6.34e-06	0	5.76e-06	5.85e-06	7.4e-07	2.51e-05	2.99e-05	8.69e-05	1.57e-06	3.53e-06	5.28e-05	2.32e-05	0.000138107	1.72e-05	0.000257629	1.04e-05	0.000133831	1.79e-05	3.22e-05	6.52e-06	1.66e-05	6.29e-06	0.000206599	0.000125428	0.000122904	4.93e-05	5.71e-05	2.19e-05	7.91e-06	0.000249572	8.44e-06	0.000267838	5.93e-06	2.94e-06	1.45e-05	4.56e-05	3.05e-06	6.43e-06	7.39e-05	3.19e-06	1.35e-05	0.000323655	2.71e-05	1.66e-05	5.44e-05	4.52e-06
NAD-BIOSYNTHESIS-II: NAD salvage pathway III (to nicotinamide riboside)	2.33e-07	2.06e-07	1.75e-05	4.41e-07	0	9.81e-06	7.51e-07	6.63e-07	4.23e-06	6.57e-06	1.64e-05	0	2.26e-06	6.17e-06	2.47e-06	3.05e-05	6.09e-06	3.92e-05	2.29e-06	4.5e-05	9.26e-07	2.62e-06	1.18e-05	1.81e-06	0	0.000124719	5.49e-05	8.89e-06	3.83e-06	7.35e-06	6.23e-06	1.06e-06	3.86e-05	1.53e-06	3.8e-05	0	5.06e-07	4.33e-06	3e-06	4.89e-07	3.05e-07	1.03e-05	1.5e-06	4.13e-06	4.37e-05	1.96e-05	2.38e-06	2.12e-05	1.81e-07
NAGLIPASYN-PWY: lipid IVA biosynthesis (E. coli)	0.000158542	0.000218634	0.000174963	0.000209377	2.16e-05	3.63e-05	9.09e-05	0.000117352	0.000192332	2.68e-05	0.000136933	0.000107167	6.9e-05	6.67e-05	0.000121269	0.000110176	0.00021804	0.000197297	3.7e-05	0.000157508	3.15e-05	0.000146226	0.000100357	6.98e-05	4.12e-05	0.000116705	0.000158424	8.76e-05	6.58e-05	6.86e-05	4.49e-05	0.000213002	0.000212996	0.000117134	0.000257027	5.99e-05	4.82e-06	5.93e-05	0.000149129	0.000187136	4.3e-05	7.48e-05	8.82e-05	0.000152422	0.000239631	6.17e-05	7.79e-05	9.42e-05	0.000160989
NONMEVIPP-PWY: methylerythritol phosphate pathway I	0.00056289	0.000677266	0.000390458	0.000573638	0.000562579	0.00062364	0.000442529	0.00053037	0.000469682	0.000284776	0.000246596	0.000541005	0.000667971	0.000522031	0.000551942	0.000386291	0.000569341	0.000238644	0.000560897	0.000341921	0.000417693	0.000533087	0.000570768	0.000507174	0.000591769	0.000374365	0.000401086	0.000491567	0.000469461	0.000420421	0.000481225	0.000559318	0.000296993	0.000456646	0.000376465	0.00052673	0.000327195	0.000523209	0.000379464	0.000533676	0.000446711	0.000421804	0.000618374	0.000521991	0.000348304	0.000434342	0.000460723	0.000527069	0.000604842
NONOXIPENT-PWY: pentose phosphate pathway (non-oxidative branch) I	0.000249929	0.000258312	0.00033358	0.000307425	0.000268886	0.000361044	0.000212549	0.000180592	0.000169365	0.000229129	0.000339176	0.000181092	0.000370714	0.00020309	0.000271001	0.000416197	0.000211168	0.000689374	0.000487951	0.000336097	0.000238859	0.000182803	0.000240672	0.000188258	0.00024232	0.000643967	0.000348673	0.000539551	0.000220611	0.000305667	0.000304833	0.000168953	0.000462718	0.000259769	0.000530227	0.00022648	0.000202773	0.000196765	0.000302937	0.000214012	0.000415939	0.000379351	0.00025367	0.000241164	0.000604168	0.000307111	0.00020253	0.000257583	0.000188496
OANTIGEN-PWY: O-antigen building blocks biosynthesis (E. coli)	0.000164955	0.000193916	0.00024854	0.000329157	0.000270232	0.00045483	0.000140297	0.000175653	0.000115944	0.000112387	0.00020562	0.000232135	0.000337896	0.000276821	0.000260555	0.000252185	0.00014567	0.000187521	9.28e-05	0.000223865	0.000142108	0.000285623	0.000295203	0.00029902	0.000279251	0.000330566	0.000283619	0.000335778	0.00028709	0.000320766	0.00027285	0.000209433	0.000239164	0.000274645	0.000275528	0.000340015	0.000130051	0.000350837	0.000177763	0.000257236	0.000341999	0.000289155	0.00026275	0.000297697	0.000284267	0.00026377	0.000168683	0.000232057	0.000208681
ORNARGDEG-PWY: superpathway of L-arginine and L-ornithine degradation	0	0	3.96e-05	0	0	0	4.5e-07	0	2.94e-06	1.01e-05	3.15e-05	0	0	6.01e-06	1.7e-06	4.56e-05	1.13e-06	0.000131777	0	3.05e-05	0	1.83e-06	7.58e-07	3.32e-06	1.27e-06	5.96e-06	2.36e-05	0	9.51e-06	2.31e-05	0	0	8.8e-05	9.6e-07	0.000120581	0	0	4.13e-06	3.5e-06	0	3.17e-07	2.85e-05	0	6.36e-06	0.000163633	1.2e-06	0	2.02e-06	0
ORNDEG-PWY: superpathway of ornithine degradation	2.63e-06	3.65e-06	0.000123275	3.48e-06	0	4.66e-06	1.1e-05	0	2.2e-05	2.43e-05	6.57e-05	1.79e-06	6.6e-06	3.43e-05	1.01e-05	0.000106054	9.19e-06	0.000284594	1.75e-06	9e-05	1.93e-05	2.6e-05	8.85e-06	9.19e-06	4.24e-06	0.000164065	7.68e-05	0.00012117	3.47e-05	4.31e-05	1.84e-05	4.4e-06	0.000237819	1.18e-05	0.000285607	5.3e-06	0	1.13e-05	2.46e-05	1.48e-06	2.93e-06	4.81e-05	0	1.27e-05	0.000481253	2.21e-05	8.14e-06	1.95e-05	3.6e-06
P105-PWY: TCA cycle IV (2-oxoglutarate decarboxylase)	5.34e-06	2.83e-06	4.25e-05	6.22e-06	0	1.89e-06	1.51e-05	0	3.65e-05	2.86e-05	8.63e-05	5.13e-06	6.82e-06	4.77e-05	2.26e-05	0.000142272	1.56e-05	0.000228723	5.03e-06	0.000126156	1.25e-05	1.08e-05	6.52e-06	2.57e-05	5.46e-06	7.5e-05	0.000106438	5.1e-05	4.48e-05	8.31e-05	1.35e-05	4.43e-06	0.000169215	1.56e-05	0.000197227	9.26e-06	5.97e-06	2.09e-05	2.9e-05	2.6e-06	5.74e-06	6.71e-05	3.84e-06	2.75e-05	0.000266721	4.13e-05	1.03e-05	2.53e-05	2.58e-06
P108-PWY: pyruvate fermentation to propanoate I	3.63e-06	1.75e-06	3.4e-05	0	0	2.73e-06	1.99e-06	1.54e-06	9.87e-06	1.31e-05	8.77e-06	0	4.92e-06	1.49e-05	1.48e-05	5.32e-05	1.1e-05	8.54e-05	3.05e-06	5.02e-05	9.01e-06	1.26e-05	3.1e-06	7.29e-06	0	0.00014553	5.24e-05	5.66e-05	1.54e-05	2.03e-05	5.97e-06	2.29e-06	2.07e-05	3e-05	2.71e-05	7.7e-06	0	5.76e-06	1.6e-05	2.63e-06	6.47e-07	2.6e-05	3.14e-06	3.55e-06	2.91e-05	8.89e-06	6.33e-06	2.65e-05	2.42e-06
P122-PWY: heterolactic fermentation	0	4.27e-07	3.8e-05	0	0	0	1.75e-06	0	3.92e-06	7.13e-06	3.97e-05	0	2.29e-06	5.42e-06	4.16e-06	5.09e-05	5.91e-06	8.51e-05	3.09e-06	5.37e-05	3.15e-06	3.45e-06	6.12e-07	3.84e-06	0	0.000146203	5.87e-05	2.76e-05	5.89e-06	2.35e-05	3.21e-06	2.96e-07	3.12e-05	0	6.51e-05	0	0	9.64e-06	8.58e-06	2.59e-06	3.15e-07	1.37e-05	0	7.79e-06	6.59e-05	5.21e-06	5.07e-06	2.77e-05	0
P124-PWY: Bifidobacterium shunt	1.99e-05	4.43e-05	2.84e-06	6.63e-06	6.22e-06	0	1.21e-05	0	0	1.21e-05	1.33e-06	3.05e-05	3.39e-05	6.05e-05	1.18e-05	4.37e-05	8.01e-06	0.000120644	3.2e-06	0	4.4e-05	0.000214219	0	4.54e-06	6.83e-06	5.69e-05	1.68e-05	0.000162533	1.77e-05	5.24e-06	1.24e-05	1.68e-05	1.39e-05	5.41e-05	5.95e-07	7.35e-06	1.72e-06	4.66e-05	8.9e-06	2.52e-06	6.37e-05	8.43e-05	1.28e-05	3.58e-05	9.92e-06	4.06e-06	0	9.69e-06	0
P125-PWY: superpathway of (R,R)-butanediol biosynthesis	0	0	6.67e-07	0	0	0	3.59e-07	0	0	5.09e-07	4.98e-07	0	3.36e-06	0	0	9.32e-07	4.56e-07	1.04e-06	0	0	0	0	0	1.83e-07	0	1.63e-06	6.58e-06	2.82e-06	5.64e-07	4.26e-07	0	0	0	3.19e-06	7.54e-07	0	9.67e-07	9.23e-08	0	0	2.27e-06	1.28e-05	0	0	4.98e-07	1.57e-06	3.63e-06	3.24e-06	0
P161-PWY: acetylene degradation (anaerobic)	2.26e-06	8.33e-06	0.00010535	7.13e-06	8.76e-06	9.24e-06	3.35e-06	7.32e-06	3.02e-05	1.28e-05	7.99e-05	3.4e-06	1.2e-05	4e-05	1.32e-05	9.39e-05	1.39e-05	0.00026117	4.56e-06	0.00012434	2.14e-05	1.6e-05	1.4e-05	2.03e-05	7.11e-06	0.000356191	9.39e-05	9.14e-05	4.55e-05	5.38e-05	9.13e-06	6.54e-06	0.0002723	1.06e-05	0.000245499	5.08e-06	1.09e-06	8.72e-06	3.83e-05	5.96e-06	2.78e-06	3.49e-05	6.19e-06	1.33e-05	0.000357312	5.23e-05	2.27e-05	3.63e-05	6.96e-06
P162-PWY: L-glutamate degradation V (via hydroxyglutarate)	0	0	0	0	0	0	0	0	0	0	0	0	0	0	0	0	0	0	0	0	0	0	0	0	0	0	2.37e-05	0	1.31e-05	0	0	0	0	2.83e-07	0	0	0	1.45e-05	0	0	0	7.86e-06	0	0	1.02e-05	0	0	0	0
P163-PWY: L-lysine fermentation to acetate and butanoate	0	0	0	0	1.16e-06	0	0	0	0	0	0	0	0	0	0	0	0	0	0	0	0	0	0	0	0	0	0	0	0	7.6e-07	0	0	0	0	5.43e-07	1.56e-06	0	0	0	0	0	0	0	7.87e-07	0	0	0	0	2.59e-06
P164-PWY: purine nucleobases degradation I (anaerobic)	1.68e-05	4.09e-05	9.4e-05	2.58e-05	3.34e-05	2.99e-05	2.32e-05	3.27e-05	6.7e-05	2.86e-05	2.04e-05	1.42e-05	2.31e-05	3.33e-05	5.19e-05	8.75e-05	5.08e-05	7.09e-06	3.61e-05	9.98e-05	7.49e-05	4.64e-05	3.03e-05	3.33e-05	2.76e-05	0.000140523	8.84e-05	3.8e-05	4.77e-05	0.000115357	1.59e-05	3.78e-05	5.26e-05	1.01e-05	0.000134621	3.93e-05	2.42e-05	1.99e-05	9.78e-05	2.55e-05	1.72e-05	0.000122567	3.52e-05	5.64e-05	0.00011666	8.84e-05	6.77e-05	4.79e-05	4.06e-05
P185-PWY: formaldehyde assimilation III (dihydroxyacetone cycle)	5.38e-06	7.02e-06	2.61e-05	3.99e-06	7.01e-06	4.86e-06	6.73e-07	4.67e-06	3.56e-06	8.54e-06	1.52e-05	1.68e-06	7.39e-06	2.47e-06	1.71e-05	0.000119277	1.28e-05	0.000184661	1.14e-05	6.18e-05	2.73e-06	4.15e-06	7.02e-06	8.67e-06	2.22e-06	0.00014776	7.01e-05	1.28e-05	1.04e-05	5.47e-05	3.53e-06	3.47e-06	6.34e-07	6.65e-07	3.21e-06	0	5.82e-06	1.91e-05	9.57e-06	7.54e-06	3.53e-06	3.41e-05	1.58e-06	1.23e-05	8.45e-06	6.73e-06	1.18e-05	2.61e-05	3.8e-06
P221-PWY: octane oxidation	7.42e-08	5.99e-08	2.83e-05	1.97e-06	0	0	4.84e-07	0	4.48e-06	2.01e-06	7.26e-06	0	3.71e-07	4.48e-06	2.16e-06	5.05e-05	1.07e-06	9.43e-05	0	2.31e-05	4.69e-07	2.24e-06	7.25e-08	3.26e-06	1.02e-06	1.91e-05	2.87e-05	3.7e-07	6.15e-06	2.85e-05	1.68e-06	0	2.9e-05	1.04e-06	1.01e-05	0	3.76e-07	2.86e-06	8.23e-06	0	2.96e-07	5.36e-06	0	8.23e-06	3.14e-05	1.78e-06	1.32e-06	3.24e-06	7.84e-08
P23-PWY: reductive TCA cycle I	0	1.06e-06	1.27e-05	0	0	1.93e-06	1.31e-06	1.03e-06	0	3.84e-06	6.78e-06	0	3.27e-06	9.26e-06	9.41e-06	1.61e-06	1.04e-06	0	1.42e-06	6.9e-06	4.05e-06	2.54e-06	2.21e-06	4.98e-06	0	2.8e-06	4.56e-05	0	1.21e-05	1.44e-05	3.72e-06	1.55e-06	1.23e-05	8.44e-06	1.65e-05	6.95e-06	0	4.08e-06	5.15e-06	1.95e-06	4.16e-07	2.01e-05	2.16e-06	2.44e-06	3.44e-05	4.52e-06	4.47e-06	2.59e-05	1.61e-06
P241-PWY: coenzyme B biosynthesis	0	0	0	0	0	4.63e-06	0	0	0	0	0	0	0	0	0	0	0	0	0	0	0	0	0	0	0	9.55e-07	0	0	0	0	0	0	1.17e-06	0	0	0	0	0	0	0	0	0	0	0	5.92e-07	0	0	0	0
P261-PWY: coenzyme M biosynthesis I	0	0	0	0	0	0	0	0	0	0	0	0	0	0	0	0	0	0	0	0	0	0	0	0	0	0	0	0	0	0	0	0	1.5e-06	0	0	0	0	0	0	0	0	0	0	0	0	0	0	0	0
P4-PWY: superpathway of L-lysine, L-threonine and L-methionine biosynthesis I	1.12e-05	1.88e-05	0.000114061	1.2e-05	0	6.75e-06	1.01e-05	0	2.41e-05	2.77e-05	8.45e-05	3.67e-06	7.88e-06	6.69e-05	3.27e-05	0.000153996	2.1e-05	0.000257498	1.47e-05	0.000140036	3.21e-05	6.46e-05	8.61e-06	2.1e-05	1.17e-05	0.00023056	0.000145486	0.000168763	3.13e-05	7.73e-05	2.46e-05	1.48e-05	0.000186261	1.71e-05	0.000204836	8.76e-06	3.37e-06	2.82e-05	4.11e-05	6.21e-06	1.41e-05	7.1e-05	6.73e-06	2.52e-05	0.000222069	1.73e-05	1.01e-05	7.09e-05	4.71e-06
P41-PWY: pyruvate fermentation to acetate and (S)-lactate I	0.00016755	0.000286131	0.000143559	0.000182554	0.000234536	0.00013671	0.000108471	0.000126625	9.01e-05	7.3e-05	5.43e-05	0.00011442	0.000268711	0.000134606	0.000210465	0.000309408	0.000108014	0.000222679	0.000306097	0.000168648	8.32e-05	0.000203984	0.00014296	0.000208504	0.000162637	0.000407073	0.00013694	0.000352754	0.000186692	0.000199893	0.000143184	0.000147627	0.000180878	0.000148077	0.000140411	6.13e-05	8.74e-05	0.000205926	0.000195471	0.000134226	0.000115234	0.000293425	0.000138689	0.000166019	0.000142195	0.000139178	9.83e-05	0.000240476	7.57e-05
P42-PWY: incomplete reductive TCA cycle	2.42e-06	4.6e-06	2.03e-05	2.45e-05	5.39e-05	8.61e-05	1.48e-05	1.85e-05	7.67e-06	1.1e-05	2.19e-05	3.91e-05	3.39e-05	1.17e-05	2.37e-05	3.13e-05	7.4e-06	1.19e-05	2.06e-06	5.33e-05	6.26e-06	7.82e-06	7.62e-05	3.42e-05	7.27e-06	8.73e-05	6.39e-05	3.22e-05	4.26e-05	3.33e-05	5.26e-06	1.46e-05	5.62e-05	2e-05	6.21e-05	4.78e-05	0	1.89e-05	9.33e-06	4.15e-05	3.43e-06	5.13e-05	1.3e-05	7.08e-05	7.37e-05	5.94e-06	1.31e-05	2.8e-05	6.66e-05
P441-PWY: superpathway of N-acetylneuraminate degradation	1.69e-05	4.41e-05	0.000181444	2.39e-05	3.74e-05	3.15e-05	1.27e-05	4.95e-05	7.68e-05	6.24e-05	0.000120474	1.34e-05	3.9e-05	9.49e-05	5.67e-05	0.00017985	4.03e-05	0.000216851	1.55e-05	0.000191219	6.34e-05	7.07e-05	4.3e-05	5.55e-05	2.43e-05	0.000286608	0.000166124	0.000189521	9.67e-05	0.000104759	2.99e-05	2.67e-05	0.000281557	3.22e-05	0.000285633	4.97e-05	1.91e-05	2.97e-05	9.71e-05	2.76e-05	5.96e-05	0.000136149	3.86e-05	4.28e-05	0.000344485	9.72e-05	5.74e-05	9.3e-05	3.52e-05
P461-PWY: hexitol fermentation to lactate, formate, ethanol and acetate	8.99e-06	1.99e-05	0.000165859	1.34e-05	1.52e-05	1.1e-05	5.82e-06	9.69e-06	4.66e-05	3.11e-05	0.000167598	1.45e-05	1.87e-05	5.95e-05	3.89e-05	0.000138969	2.11e-05	0.000285051	5.6e-05	0.000156114	3.38e-05	2.56e-05	2.03e-05	3.4e-05	1.27e-05	0.000259099	0.000149007	0.000149014	6.08e-05	7.11e-05	1.79e-05	9.1e-06	0.000264012	3.57e-05	0.000429066	1e-05	1.03e-05	2.13e-05	7.42e-05	3.07e-05	7.58e-06	6.64e-05	1.16e-05	2.05e-05	0.000360855	8.21e-05	2.48e-05	4.63e-05	2.14e-05
P562-PWY: myo-inositol degradation I	0	0	0	0	0	0	0	0	0	2.31e-06	0	0	0	0	0	0	0	0	0	4.04e-06	0	0	0	0	0	3.63e-06	8.21e-06	0	0	1.15e-05	0	0	0	0	0	0	0	0	8.38e-07	0	0	0	0	0	0	8.41e-06	0	2.52e-06	0
P621-PWY: nylon-6 oligomer degradation	0	0	3.37e-07	0	0	0	0	0	0	0	0	0	0	0	0	0	0	3.74e-06	0	0	0	0	0	4.24e-06	0	0	5.28e-06	6.52e-07	0	1.9e-05	0	0	0	2.13e-06	0	0	8.71e-07	0	4.61e-07	0	5.55e-06	2.31e-05	0	0	0	1.36e-05	6.77e-06	0	4.25e-07
PANTO-PWY: phosphopantothenate biosynthesis I	0.000452152	0.000541796	0.00035992	0.000445396	0.000399618	0.000370345	0.000339767	0.000454388	0.000455101	0.00024479	0.000190386	0.000355307	0.000428585	0.000384772	0.000389802	0.000268852	0.000474264	0.000268324	0.000464436	0.000321112	0.000354707	0.00041946	0.00036844	0.000342296	0.0005037	0.0002978	0.000358272	0.000348394	0.000338947	0.000267604	0.00036755	0.000454802	0.000294983	0.000338856	0.000366341	0.000367175	0.0002284	0.000246451	0.000287178	0.000338407	0.000364231	0.000333269	0.000499586	0.000363301	0.000344541	0.000347949	0.00038066	0.000389824	0.000451232
PANTOSYN-PWY: superpathway of coenzyme A biosynthesis I (bacteria)	0.000457085	0.000561484	0.00032342	0.000455539	0.000406544	0.000397188	0.000360498	0.000446957	0.000433055	0.000219094	0.000175488	0.000384833	0.000464518	0.000413909	0.000406076	0.000266492	0.000471275	0.000184542	0.000468821	0.000300356	0.000345369	0.000435348	0.000395717	0.000375061	0.000551872	0.000314356	0.000359441	0.000367488	0.000329047	0.000283552	0.000360155	0.000461161	0.000249441	0.000313326	0.000319199	0.000398404	0.000232968	0.000282767	0.000312345	0.000364696	0.000326688	0.000334069	0.00051323	0.000388654	0.000281901	0.000350564	0.000389271	0.000414251	0.000470421
PENTOSE-P-PWY: pentose phosphate pathway	0.000226451	0.000214381	0.000230947	0.000259368	0.00016367	0.000131835	0.000141257	0.000189705	0.000204649	8.4e-05	0.000133776	0.000134627	0.000181508	9.68e-05	0.000205712	0.000224441	0.000237382	0.000371759	0.000191341	0.000237532	0.000218961	0.000221326	0.000166888	0.000115429	0.000124513	0.000262365	0.000265389	0.000267615	0.000103827	0.000168768	0.000143573	0.000192455	0.000301079	0.000139175	0.000347753	0.0001712	6.86e-06	0.000125619	0.00021474	0.000197288	0.000276142	0.000185833	0.000224747	0.000203203	0.000378406	0.000259708	0.000222999	0.000182006	0.00017458
PEPTIDOGLYCANSYN-PWY: peptidoglycan biosynthesis I (meso-diaminopimelate containing)	0.000520448	0.000644508	0.000418434	0.000577212	0.000565621	0.000646661	0.000484102	0.000503268	0.000449717	0.000483344	0.000405753	0.000554218	0.000655243	0.000631682	0.000543462	0.000416907	0.000530659	0.000300641	0.000542091	0.000365243	0.000476006	0.00050827	0.000579835	0.000575259	0.000690211	0.000407783	0.000409186	0.000511175	0.000544613	0.000532391	0.000556686	0.000527543	0.000409199	0.000538071	0.000441513	0.00058929	0.000467837	0.000686578	0.000382934	0.000558435	0.000545048	0.000461752	0.000602731	0.00052852	0.000417275	0.000454206	0.000460737	0.000531925	0.000592409
PHOSLIPSYN-PWY: superpathway of phospholipid biosynthesis I (bacteria)	0.000233685	0.000246276	0.000286758	0.000261711	0.000133444	8.53e-05	0.000282941	0.000170322	0.000219696	0.000198871	0.000222067	0.000231069	0.00013943	0.000215888	0.000205561	0.000243757	0.000301997	0.00026389	0.000170416	0.000274383	0.000141722	0.000180826	0.000117253	9.26e-05	0.000146932	0.000275351	0.000234524	0.000336121	0.000194876	0.00015123	0.00030743	0.000291853	0.000313665	0.000253591	0.000367217	0.000144581	0.000234753	0.000146173	0.000193498	0.000265648	0.000223703	0.000200075	9.12e-05	0.000208395	0.000346943	0.00013888	0.000279355	0.000166513	0.000224289
PHOTOALL-PWY: oxygenic photosynthesis	0	0	0	0	0	0	0	0	0	0	0	0	0	0	0	0	0	6.02e-08	0	0	0	0	0	0	0	0	0	0	0	0	0	0	0	0	0	0	0	0	0	0	0	0	0	0	0	0	0	0	0
POLYAMINSYN3-PWY: superpathway of polyamine biosynthesis II	1.21e-05	1.11e-05	2.47e-05	9.03e-06	0	3.43e-05	3.89e-05	6.58e-06	1.6e-05	3.63e-05	2.49e-06	3.55e-06	1.19e-05	2.63e-05	2.78e-05	6.47e-05	1.97e-05	1.02e-05	8.31e-06	4.99e-05	1.98e-06	4.87e-06	1.55e-05	3.12e-05	1.3e-05	4.98e-05	1.89e-05	2.8e-06	4.22e-05	7.57e-06	3.7e-05	7.8e-06	8.94e-06	2.58e-05	2.91e-05	1.89e-05	2.07e-05	2.93e-05	2.46e-05	2.71e-06	5.17e-06	2.86e-05	0	3.07e-05	3.8e-07	1.57e-05	2.35e-05	4.07e-05	1.01e-05
POLYAMSYN-PWY: superpathway of polyamine biosynthesis I	2.19e-05	3.52e-05	0.000149565	1.88e-05	1.87e-05	0.000144842	4.74e-05	7.84e-06	3.6e-05	4.04e-05	9.09e-05	1.1e-05	2.13e-05	7.47e-05	3.92e-05	0.000141845	4.8e-05	0.000217923	3.37e-05	0.000122631	5.14e-05	3.96e-05	5.59e-05	3.26e-05	3.21e-05	0.000178313	0.000127648	8.71e-05	6.17e-05	8.26e-05	5.66e-05	1.38e-05	0.000211466	2.4e-05	0.000219274	3.95e-05	2.92e-05	4.76e-05	6.76e-05	5.2e-05	1.68e-05	9.42e-05	1.35e-05	6.52e-05	0.000202071	5.54e-05	3.35e-05	5.55e-05	3.39e-05
POLYISOPRENSYN-PWY: polyisoprenoid biosynthesis (E. coli)	0.00010975	4.3e-05	0.000103451	6.07e-05	0.000102144	5.65e-05	6.06e-05	0.000105004	0.000121675	4.52e-05	6.01e-05	4.38e-05	8.68e-05	5.23e-05	0.000146178	0.000117106	0.000131891	0.000160544	0.000125527	0.000140531	7.82e-05	6.73e-05	6.83e-05	4.78e-05	5.9e-05	0.000190632	0.000111447	0.000118151	6.3e-05	6.92e-05	3.96e-05	7.9e-05	0.000164251	3.78e-05	0.000172892	4.72e-05	7.64e-06	4.28e-05	5.95e-05	4.05e-05	9.3e-06	0.000121997	9.84e-05	6.84e-05	0.000227384	5.99e-05	0.000151799	9.23e-05	5.71e-05
PPGPPMET-PWY: ppGpp metabolism	3.04e-06	1.77e-05	2e-05	5.07e-06	9.55e-06	4.3e-05	4.94e-06	5.99e-06	6.06e-06	1.09e-05	1.9e-05	5.51e-06	1.89e-05	8.24e-06	3.57e-05	6.45e-05	8.41e-06	8.09e-05	3e-05	0.000123038	1.54e-06	2.38e-06	6.56e-06	1.07e-05	1.34e-05	0.000134195	0.000105815	3.62e-05	1.47e-05	2.14e-05	2.06e-05	4.49e-06	2.28e-05	8.47e-06	2.43e-05	6.57e-06	1.24e-05	7.19e-06	3.14e-06	8.29e-06	3.19e-06	4.78e-05	5.74e-06	1.16e-05	2.9e-05	1.99e-05	8.42e-06	3.7e-05	4e-06
PROPFERM-PWY: superpathway of L-alanine fermentation (Stickland reaction)	0	1.55e-06	2.62e-06	3.47e-06	0	3.17e-06	0	2.21e-06	1.24e-06	0	0	0	7.76e-06	0	4.8e-06	0	0	0	0	1.74e-06	1.66e-06	0	2.64e-06	0	0	0	1.09e-06	0	2.92e-06	5.85e-06	2.88e-06	0	0	0	2.7e-06	1.16e-06	0	0	6.14e-06	5.2e-06	1.42e-06	2.44e-06	0	0	0	1.32e-06	4.72e-06	6.93e-06	4.1e-06
PROTOCATECHUATE-ORTHO-CLEAVAGE-PWY: protocatechuate degradation II (ortho-cleavage pathway)	0	0	7.91e-06	4.64e-07	0	0	0	0	0	3.45e-07	9.44e-06	6.21e-07	1.22e-06	0	4.67e-07	4.47e-05	3.11e-06	8.33e-05	3.52e-07	2.06e-05	0	0	0	7.29e-07	1.52e-06	0.000131748	2.44e-05	1.23e-06	2.87e-07	2.26e-05	1.61e-06	3.38e-07	2.6e-07	2.21e-06	8.84e-07	4.3e-07	2.34e-07	3.71e-06	2.78e-07	6.97e-07	0	1.6e-06	0	7.47e-06	1.12e-06	8.23e-07	3.21e-07	4.2e-06	1.54e-07
PRPP-PWY: superpathway of histidine, purine, and pyrimidine biosynthesis	0	0	8.64e-05	5.52e-06	0	0	0	0	3.18e-05	2.78e-05	7.27e-05	0	1.43e-05	3.65e-05	2.07e-05	0.000100631	2.38e-05	0.000152234	0	0.000146527	1.33e-05	2.36e-05	0	1.64e-05	0	0.000234283	0.000144254	8.96e-05	3.22e-05	4.42e-05	6.08e-06	4.98e-06	0.000141375	5.06e-06	0.000168608	0	0	2.02e-05	3.43e-05	4.35e-06	3.45e-06	4.03e-05	0	1.76e-05	0.000180814	1.47e-05	1.98e-05	7.8e-05	0
PWY-101: photosynthesis light reactions	0	0	0	0	0	0	0	0	0	0	0	0	0	0	0	0	0	1.8e-07	0	0	0	0	0	0	0	0	0	0	0	0	0	0	0	0	0	0	0	0	0	0	0	0	0	0	0	0	0	0	0
PWY-1042: glycolysis IV	0.000561675	0.000719613	0.000474228	0.00058151	0.000608557	0.000708932	0.000558942	0.000507736	0.000504694	0.000584941	0.000471797	0.000567275	0.000722844	0.000661563	0.000658329	0.000532563	0.000618628	0.000473502	0.000722011	0.000474224	0.000577701	0.000461713	0.000535427	0.000487046	0.000660226	0.000565232	0.000518075	0.000582141	0.00050145	0.000459377	0.000602009	0.000499998	0.000462575	0.000531976	0.000503	0.000544883	0.000509191	0.000501957	0.000370618	0.000575621	0.000527194	0.000562047	0.000667957	0.000489689	0.00048854	0.000527755	0.000469992	0.000593639	0.000514491
PWY-1269: CMP-3-deoxy-D-manno-octulosonate biosynthesis	0.000157036	9.17e-05	0.000173201	0.000155349	8.48e-05	0.000332251	0.000140372	0.000106877	0.000149122	0.000239366	0.000281375	9.8e-05	9.21e-05	0.000224332	8.7e-05	0.000109468	0.000160542	0.000167914	2.99e-05	0.000150473	0.000154651	0.000118501	8.29e-05	5.83e-05	6.18e-05	0.000117218	0.000176691	9.2e-05	0.000106149	9.05e-05	0.000206264	0.000173926	0.000205516	0.000177158	0.000278531	7.08e-05	0.000202859	6.66e-05	0.000117563	0.000125948	0.000216799	9.36e-05	7.22e-05	0.000106473	0.000270134	8.42e-05	0.000231853	8.49e-05	0.000121834
PWY-1501: mandelate degradation I	0	0	0	0	0	0	0	0	0	0	0	0	0	0	0	1.67e-06	4.02e-07	0	0	6.82e-06	0	0	0	0	0	5.66e-07	8.63e-07	0	0	0	0	0	0	0	0	0	0	0	0	0	0	0	0	0	3.53e-07	0	0	0	0
PWY-1622: formaldehyde assimilation I (serine pathway)	0	0	0	0	0	0	0	0	0	0	0	0	0	0	0	0	0	0	0	0	0	0	0	0	0	0	0	0	0	0	0	0	0	0	0	0	0	0	0	0	0	7.56e-07	0	0	0	0	0	0	0
PWY-181: photorespiration	0	0	0	0	0	0	0	0	0	0	0	0	0	0	0	0	0	0	0	0	0	0	0	0	0	0	0	0	0	0	0	0	0	0	0	0	0	0	0	0	0	1.26e-06	0	0	0	0	0	0	0
PWY-1861: formaldehyde assimilation II (assimilatory RuMP Cycle)	6.59e-06	2.94e-05	1.38e-05	1.9e-06	4.69e-06	1.86e-05	7.04e-06	2.79e-06	1.59e-05	1.67e-05	6.72e-05	1.28e-05	3.28e-05	1.32e-05	1.2e-05	3.45e-05	9.51e-06	2.17e-05	0.00011359	2.21e-05	7.98e-06	9.55e-06	2.58e-05	2.18e-05	1.09e-05	0.000127237	3.82e-05	5.1e-05	1.21e-05	6.85e-06	7.22e-06	8.9e-06	1.96e-05	1.49e-05	2.59e-06	1.25e-05	7.88e-06	9.09e-06	3.55e-05	2.07e-05	1.49e-06	5.75e-05	2.92e-05	1.07e-05	2.99e-05	6.55e-06	2.53e-05	9.37e-06	5.05e-05
PWY-2221: Entner-Doudoroff pathway III (semi-phosphorylative)	0	0	6.74e-07	0	0	0	0	0	0	0	0	0	0	0	0	2.81e-06	0	0	0	0	0	0	0	0	0	1.52e-05	5.97e-06	0	0	4.15e-06	0	0	0	0	0	0	0	0	0	0	0	0	0	1.65e-06	0	0	0	0	0
PWY-241: C4 photosynthetic carbon assimilation cycle, NADP-ME type	2e-05	4.85e-05	0.000163355	1.73e-05	8.24e-06	1.62e-06	1.56e-05	3.62e-06	4.32e-05	3.96e-05	0.000118806	3.69e-05	3.37e-05	8.06e-05	2.25e-05	0.000194353	3.46e-05	5.13e-05	9.63e-06	0.000152396	6.64e-05	0.000193783	1.31e-05	3.55e-05	1.2e-05	0.000201247	0.000152395	0.000236438	6.93e-05	8.84e-05	2.65e-05	2.19e-05	0.000195896	6.23e-05	0.000193909	6.59e-06	1.4e-05	8.48e-05	6.67e-05	8.02e-06	7.53e-05	0.00011262	1.88e-05	5.06e-05	0.000211265	3.38e-05	3.18e-05	5.43e-05	2.82e-05
PWY-2941: L-lysine biosynthesis II	0.000151343	5.96e-05	8.64e-05	9.54e-05	0.000141887	3.33e-05	8.76e-05	0.000138022	0.00014023	4.9e-05	2.45e-05	4.84e-05	0.000104066	7.89e-05	9.99e-05	7.42e-05	8.14e-05	4.66e-05	3.6e-05	5.84e-05	0.000217349	0.000180226	8.63e-05	6.25e-05	7.81e-05	0.000199276	0.000108716	0.000200886	9.6e-05	0.00024899	9.65e-05	0.000209052	9.46e-05	0.00012211	4.01e-05	6.44e-05	3.66e-05	8.14e-05	0.000155954	7.87e-05	7.56e-05	0.000156846	4.26e-05	7.22e-05	0.000129369	0.000129753	0.000275636	0.000100827	7.07e-05
PWY-2942: L-lysine biosynthesis III	0.000358043	0.000540035	0.00029298	0.000464117	0.000433885	0.00051265	0.000347996	0.000402195	0.000371934	0.000248135	0.000231508	0.000392891	0.000436704	0.00041426	0.000409389	0.000260073	0.000436014	4.26e-05	0.000349335	0.000279219	0.00033627	0.000450462	0.000400265	0.000354646	0.000449699	0.000145935	0.000340818	0.000338294	0.000325474	0.000305234	0.00038857	0.000440245	0.00018511	0.000316759	0.000273518	0.000446536	0.000245986	0.000273482	0.000312744	0.000382247	0.000362126	0.000341597	0.000436999	0.000376115	0.000227589	0.000348729	0.000368382	0.000368416	0.000420846
PWY-3001: superpathway of L-isoleucine biosynthesis I	0.000337125	0.000386771	0.000316485	0.000329727	0.000324678	0.000398061	0.000285824	0.000243015	0.00018331	0.000201234	0.00023582	0.000322413	0.000358327	0.000322315	0.000340933	0.000334575	0.000288085	0.000371969	0.000319115	0.000277133	0.00026805	0.000387813	0.000270739	0.000284489	0.00029044	0.000384679	0.000333792	0.000382111	0.000283086	0.000266924	0.000294892	0.000310887	0.000328572	0.000295689	0.000389542	0.000304816	0.000211544	0.000267525	0.000255514	0.000297944	0.000298445	0.000343682	0.000351002	0.000290178	0.000390836	0.000256209	0.000258299	0.000343861	0.000371829
PWY-3781: aerobic respiration I (cytochrome c)	0	0	0	0	0	4.76e-07	5.75e-07	1.72e-06	0	7.79e-07	0	0	0	0	0	0	0	3.84e-06	0	3.3e-07	0	0	9.83e-07	0	0	2.34e-07	0	9.02e-07	0	0	4.34e-07	0	0	0	0	1.98e-06	0	0	1.62e-06	0	0	2.32e-06	0	9.52e-07	0	0	0	0	5.41e-07
PWY-3801: sucrose degradation II (sucrose synthase)	0	0	8.37e-06	0	0	0	0	0	0	0	8.21e-06	0	2.58e-06	0	3.1e-06	4.28e-05	0	8.35e-05	0	2.31e-05	0	0	0	0	5.59e-06	2.18e-06	3.3e-05	0	0	2.65e-05	1.67e-06	0	0	0	4.18e-06	0	2.83e-05	5.82e-06	2.05e-05	0	0	2.28e-06	0	7.12e-06	0	0	0	1.94e-06	0
PWY-3841: folate transformations II (plants)	0.000498464	0.000639399	0.0003696	0.000542892	0.000490827	0.000631726	0.000405382	0.00052353	0.000470954	0.000358308	0.000302869	0.000512474	0.000581098	0.000501136	0.000489163	0.000367275	0.000517687	0.000244096	0.000481794	0.000319836	0.000414703	0.000549427	0.0005378	0.000485485	0.000575118	0.000383954	0.000393459	0.000422936	0.000459302	0.000483822	0.000460081	0.000510813	0.000304541	0.000427663	0.000381577	0.000557765	0.000339585	0.00060741	0.000364197	0.000524479	0.000455558	0.000400738	0.000525021	0.000507093	0.00033841	0.000414416	0.00044402	0.000459659	0.000587319
PWY-4041: &gamma;-glutamyl cycle	9.11e-05	4.88e-05	0.000149984	2.32e-05	3.58e-05	3.85e-05	9.85e-05	1.78e-05	5.91e-05	3.18e-05	7.54e-05	5.68e-05	5.54e-05	7.9e-05	4.51e-05	0.000144454	3.51e-05	0.000238795	0.000108278	0.000151449	5.65e-05	0.000136414	1.16e-05	5.01e-05	3.76e-05	0.000207085	0.000141232	0.000176082	7.19e-05	8.27e-05	2.87e-05	2.67e-05	0.000243946	4.34e-05	0.000215948	4.08e-05	1.17e-05	4.77e-05	7.42e-05	1.47e-05	4.51e-05	0.000112348	2.51e-05	6.85e-05	0.000255449	7.34e-05	4.68e-05	7.26e-05	2.09e-05
PWY-4361: S-methyl-5-thio-&alpha;-D-ribose 1-phosphate degradation I	0	0	0	0	0	0	0	0	0	5.02e-07	0	0	0	0	0	2.51e-06	0	0	0	0	0	0	0	0	0	2.58e-06	1.56e-06	0	0	0	0	0	0	0	0	0	0	0	0	0	0	0	0	0	0	0	0	0	0
PWY-4984: urea cycle	0.000208538	0.000191231	0.000176045	0.000252201	0.000192712	0.000137002	0.000126554	0.000238235	0.000140825	6.17e-05	1.32e-05	0.000163048	0.000139614	2.52e-05	0.000136777	9.56e-05	0.000259919	9.69e-06	0.000233922	0.00015862	0.000216161	0.000234882	0.000128755	0.00011744	0.000120088	5.21e-05	0.000186077	2.15e-06	4.63e-05	7.61e-05	7.91e-05	0.000236002	7.49e-05	2.47e-05	4.8e-05	0.000178383	2.23e-05	9.16e-05	0.00016154	0.000155521	3.93e-05	0.000138624	0.000261236	0.00026538	6.83e-05	0.000197526	0.000192513	0.000199245	0.000244845
PWY-5004: superpathway of L-citrulline metabolism	0	0	0	3.39e-06	0	0	0	0	0	0	0	5.8e-06	1.11e-05	1.33e-06	0	2.06e-06	0	0	0	0	0	0	1.13e-05	5.42e-06	9.96e-07	1.71e-06	1.38e-06	1.54e-06	0	0	0	0	1.35e-06	0	3.35e-06	0	0	7.23e-06	1.02e-06	0	0	3.84e-06	0	5.75e-06	1.21e-05	0	1.92e-06	0	0
PWY-5005: biotin biosynthesis II	2.29e-05	1.74e-05	1.52e-05	6.5e-05	3.79e-05	5.37e-05	0	2.36e-05	0	2.59e-05	4.01e-05	2.86e-05	3.15e-05	2.55e-05	1.81e-05	7.3e-06	2.18e-05	6.31e-07	5.79e-06	9.46e-06	3.48e-05	1.77e-05	3.04e-05	1.03e-05	4.3e-05	1.06e-05	6.33e-05	3.73e-05	4.15e-05	2.7e-05	7.16e-05	3.05e-05	5.92e-06	4.33e-05	0.000118304	6.33e-05	1.65e-06	2.52e-05	8.65e-06	4.05e-05	0.000171643	4.7e-05	7.5e-05	1.39e-05	2.91e-05	6.85e-05	3.73e-05	2.39e-05	3.17e-05
PWY-5022: 4-aminobutanoate degradation V	6.56e-06	4.38e-06	9.93e-05	1.6e-05	3.34e-05	4.47e-05	6.54e-06	2.7e-06	4.27e-05	2.13e-05	0	0	4.06e-05	2.51e-05	2.36e-05	7.02e-05	1.84e-05	1.93e-05	9.09e-06	0.000132164	2.26e-05	2.61e-05	7.22e-05	3.24e-05	7.23e-06	4.87e-05	0.000133281	2.68e-05	5.53e-05	4.76e-05	8.21e-06	8.11e-06	5.29e-05	3.52e-05	0.00010499	1.55e-05	2.26e-06	3.85e-05	3.07e-05	3.02e-05	0	5.14e-05	2.19e-05	5.18e-05	3.75e-05	3.34e-05	1.23e-05	4.74e-05	2.42e-05
PWY-5028: L-histidine degradation II	0	0	0	0	0	0	0	0	0	0	0	0	0	0	0	2.01e-06	0	0	0	5.75e-07	0	0	0	0	0	1.13e-05	5.02e-06	0	0	0	0	0	0	0	1.34e-06	0	0	0	0	0	0	0	0	0	0	0	0	0	0
PWY-5030: L-histidine degradation III	0.000188489	0.000219078	0.000160517	0.000217827	0.000126861	0.000116714	0.000120173	0.000246213	0.000281212	4.27e-05	1.31e-05	0.00010141	0.000112174	4.88e-05	0.000195256	6.06e-05	0.000307179	4.1e-05	0.000134149	0.000135676	0.000157214	0.000202002	0.000121765	9e-05	7.1e-05	1.93e-05	0.000207894	1.36e-05	8.29e-05	9.02e-05	3.84e-05	0.00030078	5.22e-05	6.44e-05	8.1e-05	0.000113436	1.13e-05	8.29e-05	0.000175924	0.000147052	2.6e-05	7.33e-05	0.000215395	0.00020269	5.04e-05	0.000159782	0.000295288	0.000145833	0.000283208
PWY-5055: nicotinate degradation III	0	0	0	0	0	0	0	0	0	0	0	0	0	0	0	0	0	0	0	0	0	0	0	0	0	0	0	0	0	0	0	0	0	0	0	0	0	0	6.79e-06	0	0	0	0	0	0	0	0	0	7.79e-07
PWY-5088: L-glutamate degradation VIII (to propanoate)	0	0	0	0	0	0	0	0	1.34e-06	0	4.67e-06	0	0	1.81e-06	0	4.64e-06	1.72e-06	0	0	4.66e-06	0	0	0	0	0	2.34e-06	2.36e-06	3.65e-06	0	0	0	0	0	0	5.05e-06	0	0	0	0	0	0	0	0	0	0	2.01e-06	0	6.48e-07	0
PWY-5097: L-lysine biosynthesis VI	0.000418263	0.000599989	0.000332018	0.000501365	0.000486509	0.000535484	0.00040174	0.000443902	0.000466424	0.000356531	0.000303421	0.000452133	0.000527738	0.00049724	0.000474019	0.000372831	0.000469317	0.00033255	0.000438041	0.000314	0.000406175	0.000465278	0.000476569	0.000438546	0.000518761	0.000341289	0.000366972	0.000468738	0.000415508	0.000363815	0.000461393	0.00049394	0.00031073	0.000375339	0.000382752	0.000470727	0.000307312	0.000481059	0.000355177	0.000427718	0.000440608	0.00037311	0.000483741	0.000421034	0.000383737	0.000362055	0.000423459	0.000442406	0.000483407
PWY-5100: pyruvate fermentation to acetate and lactate II	0.00016755	0.000286131	0.000143559	0.000182554	0.000234536	0.000290127	0.000126334	0.000126625	9.01e-05	0.000105496	0.000120685	0.00011442	0.000268711	0.000168661	0.000210465	0.000309408	0.000108014	0.000222679	0.000306097	0.000168648	9.46e-05	0.000203984	0.00014296	0.000208504	0.000162637	0.000407073	0.00013694	0.000352754	0.000186692	0.000199893	0.000143184	0.000147627	0.000180878	0.000148077	0.000144179	7.53e-05	9.47e-05	0.000205926	0.000195471	0.000134226	0.000115234	0.000293425	0.000138689	0.000166019	0.000151234	0.000139178	9.83e-05	0.000240476	0.000108014
PWY-5103: L-isoleucine biosynthesis III	0.000280108	0.000427227	0.000323492	0.000380423	0.000302173	0.000520925	0.000441883	0.00036474	0.000304283	0.000517446	0.000455366	0.000437465	0.00042625	0.000533721	0.000395997	0.00033785	0.000344192	0.000353923	0.000437162	0.00030228	0.00043388	0.000415648	0.000313534	0.000283165	0.000270664	0.000384558	0.000353842	0.000469543	0.000328152	0.00032325	0.000481414	0.000440341	0.000373985	0.000574516	0.000403645	0.000293097	0.000446908	0.000302736	0.000327709	0.000387219	0.00047916	0.000377032	0.000282907	0.000347917	0.00040797	0.000219429	0.000369015	0.000323163	0.000453637
PWY-5104: L-isoleucine biosynthesis IV	1.71e-06	2.16e-06	0	6.71e-07	0	1.52e-06	2.33e-06	6.35e-07	2.26e-05	1.49e-05	1.42e-05	0	0	1.22e-05	1.41e-05	8.38e-06	8.14e-06	4.03e-06	5.35e-07	5.86e-05	1.26e-05	1.86e-05	9.82e-06	1.37e-05	0	2.65e-06	9.95e-06	0	2.54e-05	2.83e-06	6.06e-07	2.33e-06	4.33e-05	2.15e-06	5.9e-05	0	0	1.73e-06	1.83e-05	1.59e-06	0	4.49e-05	7.29e-07	0	7.05e-05	1.28e-05	1.34e-05	1.76e-05	3.94e-06
PWY-5121: superpathway of geranylgeranyl diphosphate biosynthesis II (via MEP)	0.000235232	8.52e-05	0.000136599	0.000208772	0.000191943	0.000125025	0.000121276	0.000241028	0.000293594	7.8e-05	5.53e-05	8.58e-05	0.00019167	4.87e-05	0.000241632	0.000116067	0.000335633	0.000122951	0.000254336	0.00019321	0.000137396	7.72e-05	0.000136076	9.23e-05	0.000119873	7.87e-05	0.000163227	4.21e-05	5.44e-05	7.56e-05	7.36e-05	0.00012888	0.000120881	4.62e-05	8.52e-05	0.00015001	1.69e-05	7.94e-05	2.29e-05	0.000122297	5.97e-06	0.000165257	0.000321801	0.000127325	6.3e-05	8.04e-05	0.000223978	0.000166899	0.000108309
PWY-5130: 2-oxobutanoate degradation I	6.33e-07	6.13e-07	4.99e-05	3.07e-05	2.87e-05	3.15e-05	2.99e-05	1.39e-05	7.26e-06	0	2.41e-06	3.04e-05	1.64e-05	1.74e-05	2.21e-05	6.4e-06	2.38e-05	0	0	2.46e-05	5.48e-05	3.41e-05	1.68e-05	2.38e-05	1.72e-05	5.55e-06	4.88e-05	8.11e-06	4.8e-06	4.98e-05	2.32e-05	3.62e-05	2.07e-05	9e-06	2.57e-05	2e-05	1.3e-06	1.75e-05	4.71e-05	2.27e-05	5.91e-06	4.84e-06	2.93e-05	2.26e-05	2.89e-05	1.31e-05	5.49e-06	4.04e-06	0.000100298
PWY-5136: fatty acid &beta;-oxidation II (plant peroxisome)	2.21e-05	2.12e-05	0.000184231	1.66e-05	1.17e-05	1.58e-05	1.13e-05	9.42e-06	5.83e-05	3.18e-05	9.73e-05	5.88e-06	1.01e-05	5.28e-05	2.8e-05	0.000165613	3.05e-05	0.000361599	5.68e-06	0.000160058	5.44e-05	3.91e-05	1.38e-05	2.47e-05	1.54e-05	0.000266093	0.000127322	0.000132471	4.63e-05	8.06e-05	2.59e-05	1.68e-05	0.000307206	7.05e-06	0.000340245	7.8e-06	3.3e-06	1.69e-05	5.32e-05	7.06e-06	5.37e-06	6.64e-05	3.15e-06	3.86e-05	0.000380434	3.79e-05	4.09e-05	6.38e-05	1.34e-05
PWY-5138: fatty acid &beta;-oxidation IV (unsaturated, even number)	4.67e-07	4.24e-06	3.66e-05	2.35e-06	0	0	1.03e-06	0	1.21e-05	7.95e-06	5.03e-05	2.43e-07	1.46e-06	7.68e-06	3.72e-06	6.33e-05	5.92e-06	0.000121802	1.33e-06	6.84e-05	9.4e-06	9.46e-06	2.12e-06	1.6e-06	2.18e-06	0.00019325	7.64e-05	4.26e-05	1.01e-05	3.15e-05	6.7e-06	1.3e-06	8.78e-05	4.97e-07	6.47e-05	0	1.81e-07	7.16e-06	1.98e-05	0	8.85e-07	1.26e-05	0	9.47e-06	5.84e-05	1.25e-05	1.17e-05	3.11e-05	1.4e-06
PWY-5154: L-arginine biosynthesis III (via N-acetyl-L-citrulline)	0.000331813	0.000395209	0.000225311	0.000341039	0.000312528	0.000196107	0.000352419	0.000267401	0.000213319	0.000212422	0.000227965	0.000306565	0.000268699	0.000386292	0.000300904	0.000244209	0.00029153	0.000324153	0.000250669	0.000205001	0.000258824	0.000293652	0.000252258	0.000242018	0.000149434	0.000372889	0.000232436	0.000381573	0.000265077	0.000147558	0.000346822	0.00029094	0.000275197	0.000292309	0.000333271	0.000252004	0.00020815	0.000197193	0.000234443	0.000281617	0.00041014	0.000211777	0.000348218	0.000289068	0.000322537	0.000223854	0.000217071	0.000286728	0.00031339
PWY-5178: toluene degradation IV (aerobic) (via catechol)	0	0	0	0	0	0	0	0	0	0	0	0	0	0	0	0	0	1.51e-06	0	0	0	0	0	0	0	0	3.04e-06	0	0	0	0	0	0	0	0	0	0	0	0	0	0	0	0	0	0	0	0	0	0
PWY-5180: toluene degradation I (aerobic) (via o-cresol)	0	0	0	8.67e-07	0	0	0	0	0	0	0	0	0	0	0	0	0	0.000166884	0	0	0	0	0	0	0	0	3.85e-05	0	0	2.22e-05	0	0	0	0	0	0	0	0	0	0	0	0	0	0	0	1.67e-05	0	0	0
PWY-5188: tetrapyrrole biosynthesis I (from glutamate)	0.000166195	0.00012797	0.000129013	0.000147097	0.000129981	0.000364797	6.37e-05	6.74e-05	4.07e-05	4.28e-05	0.000108057	9.84e-05	0.000172056	0.000101449	0.000110341	0.00013994	6.28e-05	0.000219254	0.000127754	0.000143893	3.45e-05	6.72e-05	7.44e-05	0.00010121	0.000194288	0.000228175	0.000149685	0.000173511	0.000116839	0.000124437	0.000126761	6.9e-05	0.000243156	0.000100923	0.000287706	0.000110928	7.41e-05	8.52e-05	0.000116309	0.000103025	0.000255993	0.000143516	0.000179831	0.000107828	0.000261794	0.000109496	5.62e-05	0.000162404	8.85e-05
PWY-5189: tetrapyrrole biosynthesis II (from glycine)	7.64e-07	2.89e-06	7.24e-05	2.06e-06	1.35e-06	1.35e-05	5.5e-07	0	1.31e-05	1.18e-05	5.08e-05	6.29e-07	4.21e-06	3.61e-05	7.06e-06	3.69e-05	3.31e-06	0.000115571	1.72e-06	6.36e-05	7.22e-06	8.83e-06	4.3e-06	1.31e-05	2.65e-06	0.000142427	5.68e-05	5.94e-05	1.9e-05	2.24e-05	5.46e-06	1.7e-06	0.000169792	1.58e-06	0.000174368	2.35e-06	6.12e-07	3.76e-06	1.98e-05	7.99e-07	8.5e-07	2.33e-05	0	5.66e-06	0.000189145	1.39e-05	6.65e-06	1.68e-05	7.04e-07
PWY-5198: factor 420 biosynthesis II (mycobacteria)	0	0	0	0	0	4.22e-06	0	0	0	0	0	0	0	1.65e-06	0	0	0	0	0	0	0	0	5.12e-06	0	0	0	0	0	0	0	0	0	5.93e-06	0	0	2.09e-06	0	0	0	0	0	0	0	0	8.67e-07	0	0	0	0
PWY-5209: methyl-coenzyme M oxidation to CO2	0	0	0	0	0	3.86e-06	0	0	0	0	0	0	0	1.04e-06	0	0	0	0	0	0	0	0	5.11e-06	0	0	0	0	0	0	0	0	0	4.46e-06	0	0	2.45e-06	0	0	0	0	0	0	0	0	8.94e-07	0	0	0	0
PWY-5265: peptidoglycan biosynthesis II (staphylococci)	6.64e-06	0	0	0	4.03e-06	0	6.87e-06	5.31e-06	5.19e-06	0	0	0	0	5.02e-06	0	4.14e-06	0	1.12e-05	2.5e-06	0	3.46e-06	8.75e-06	3.51e-06	5.16e-06	0	2.65e-06	1.11e-05	1.39e-06	0	7.56e-05	2.47e-05	0	2.24e-06	0	0	3.17e-05	6.95e-05	0	9.75e-05	0	0	1.22e-05	0	0	1.05e-05	5.53e-05	5.28e-06	0	7.26e-06
PWY-5345: superpathway of L-methionine biosynthesis (by sulfhydrylation)	1.04e-05	2.63e-05	0.000177974	3.4e-05	1.58e-06	1.32e-05	1.81e-05	2.64e-06	9.36e-05	5.91e-05	0.000117416	3.85e-05	9.96e-06	0.000124095	6.12e-05	0.000232404	4.92e-05	0.000230418	1.8e-05	0.000191096	6.35e-05	9.39e-05	4.37e-05	7.13e-05	2.54e-05	0.000285044	0.000220089	0.000214445	0.000109484	0.000147701	9.99e-05	1.17e-05	0.000219378	2.31e-05	0.000210782	1.73e-05	2.68e-05	6.97e-05	0.000109806	2.36e-06	0.000142086	0.000163305	1.18e-05	0.000114917	0.000223354	0.000105658	4.76e-05	0.000133016	7.79e-05
PWY-5347: superpathway of L-methionine biosynthesis (transsulfuration)	7e-06	1.11e-05	0.000162977	7.22e-06	0	6.55e-06	6.68e-06	8.45e-07	2.86e-05	3.4e-05	9.71e-05	1.8e-06	4.03e-06	5.91e-05	2.62e-05	0.00014861	1.96e-05	0.000274552	1.18e-05	0.000146174	2.03e-05	3.64e-05	7.41e-06	1.88e-05	7.16e-06	0.00021194	0.000136661	0.000130027	5.45e-05	6.28e-05	2.48e-05	9.02e-06	0.000249915	9.62e-06	0.000273702	6.75e-06	3.35e-06	1.64e-05	4.97e-05	3.48e-06	7.33e-06	8.16e-05	3.64e-06	1.54e-05	0.000328348	3.06e-05	1.89e-05	6.07e-05	5.16e-06
PWY-5367: petroselinate biosynthesis	3.33e-06	6.56e-07	4.41e-05	0	0	1.1e-06	2.47e-06	0	7.08e-06	8.67e-06	2.93e-05	9.97e-07	2.24e-06	1.13e-05	8.29e-06	1.14e-05	6.31e-06	4.56e-05	4.74e-07	3.37e-05	5.6e-06	5.33e-06	7.4e-06	6.06e-06	8.69e-07	1.19e-05	1.04e-05	7.36e-05	1.11e-05	4.34e-05	3.66e-06	2.45e-06	7.99e-05	0	9.1e-05	0	2.11e-06	8.49e-07	1.9e-05	1.51e-05	8.62e-06	2.89e-05	9.7e-07	0	0.000120707	2.35e-05	2.2e-06	1.09e-05	2.23e-06
PWY-5384: sucrose degradation IV (sucrose phosphorylase)	0.000174999	4.65e-05	0.00016189	0.000132279	0.000161982	0.000148552	7.16e-05	9.9e-05	0.000105047	6e-05	0.000116253	7.26e-05	0.00014903	8.13e-05	0.000160048	0.000207197	0.000126268	0.000314636	0.000261078	0.000189557	9.35e-05	0.000163496	0.000119292	8.77e-05	0.00014144	0.000428835	0.000181962	0.000160615	0.000125136	0.00013482	3.99e-05	0.000110711	0.000214676	5.46e-05	0.000184985	5.42e-05	5.18e-05	6.68e-05	6.39e-05	0.00011139	6.76e-05	0.000142913	0.000188249	0.000114626	0.000260798	8.83e-05	0.000227213	0.00016278	7.53e-05
PWY-5392: reductive TCA cycle II	0	9.87e-07	1.07e-05	0	0	9.31e-07	0	7.77e-07	0	2.71e-06	3.86e-06	0	2.49e-06	3.3e-06	2.94e-06	1.58e-06	8.32e-07	0	0	6.45e-06	3.36e-06	2.23e-06	1.05e-06	0	0	2.75e-06	2.25e-05	0	3.76e-06	0	1.05e-06	1.27e-06	7.89e-06	2.84e-06	1.24e-05	0	0	1.14e-06	3.87e-06	0	0	7.74e-06	3.98e-07	2.05e-06	2.54e-05	1.27e-06	3.57e-06	1.53e-06	1.39e-06
PWY-5415: catechol degradation I (meta-cleavage pathway)	0	0	0	6.37e-07	0	0	0	0	5.44e-07	0	0	0	0	0	3.9e-07	0	4.39e-07	4.83e-06	4.27e-07	0	0	0	0	0	0	0	3.1e-06	0	7.94e-07	1.44e-05	0	0	2.75e-07	8.35e-07	0	4.92e-07	0	0	0	0	1.05e-06	5.81e-07	0	0	0	1.19e-05	0	0	0
PWY-5417: catechol degradation III (ortho-cleavage pathway)	0	0	8.74e-06	1.42e-06	0	0	4.51e-07	0	7.09e-07	5.12e-07	5.3e-06	7e-07	1.05e-06	0	1.94e-06	4.18e-05	2.32e-06	8.7e-05	2.99e-07	1.96e-05	0	0	0	0	1.82e-06	8.74e-05	1.79e-05	0	0	2.21e-05	1.86e-06	0	0	6.57e-07	1.11e-06	0	0	4.38e-06	0	0	0	4.3e-06	0	7.5e-06	9.26e-07	4.38e-07	0	2.69e-06	0
PWY-5431: aromatic compounds degradation via &beta;-ketoadipate	0	0	8.74e-06	1.42e-06	0	0	4.51e-07	0	7.09e-07	5.12e-07	5.3e-06	7e-07	1.05e-06	0	1.94e-06	4.18e-05	2.32e-06	8.7e-05	2.99e-07	1.96e-05	0	0	0	0	1.82e-06	8.74e-05	1.79e-05	0	0	2.21e-05	1.86e-06	0	0	6.57e-07	1.11e-06	0	0	4.38e-06	0	0	0	4.3e-06	0	7.5e-06	9.26e-07	4.38e-07	0	2.69e-06	0
PWY-5464: superpathway of cytosolic glycolysis (plants), pyruvate dehydrogenase and TCA cycle	0	4.81e-06	0	0	0	0	0	0	0	0	4.64e-06	0	0	3.53e-06	1.03e-06	1.82e-05	2.37e-06	1.88e-05	0	3.37e-06	5.85e-07	5.76e-07	0	6.79e-07	0	8.98e-06	4.32e-05	3.48e-06	0	0	0	0	3.27e-06	0	9.07e-07	0	0	0	8.66e-06	0	0	2.52e-06	0	3.87e-06	4.49e-06	8.88e-07	1.97e-06	0	4.77e-07
PWY-5484: glycolysis II (from fructose 6-phosphate)	0.00025978	0.000246203	0.000281857	0.000283804	9.98e-05	0.000229253	0.000148418	0.000161059	0.00017463	9.95e-05	0.000153776	0.000180305	0.000138813	0.000168967	0.000182287	0.000278313	0.000307554	0.000306681	3.51e-05	0.000251624	0.000180012	0.000342596	0.000167171	8.39e-05	9.13e-05	0.000314029	0.000288958	0.000298116	0.000180385	0.000177331	8.97e-05	0.000279902	0.000355	0.000209203	0.000373946	0.000119531	4.14e-05	0.000173868	0.000184576	0.00025803	0.000129174	0.000211887	0.000117927	0.000232023	0.000408352	0.000152815	0.000155784	0.000149588	0.000226363
PWY-5494: pyruvate fermentation to propanoate II (acrylate pathway)	0	6.95e-07	1.19e-06	1.58e-06	0	1.46e-06	0	1.04e-06	5.65e-07	0	0	0	3.67e-06	0	2.2e-06	0	0	0	0	7.8e-07	7.69e-07	0	1.2e-06	0	0	0	4.89e-07	0	1.34e-06	2.79e-06	1.33e-06	0	0	0	1.22e-06	5.34e-07	0	0	2.91e-06	3.11e-06	6.41e-07	1.1e-06	0	0	0	6.05e-07	2.67e-06	3.3e-06	1.95e-06
PWY-5497: purine nucleobases degradation II (anaerobic)	3.91e-05	6.78e-05	9.86e-05	3.88e-05	3.17e-05	3.2e-05	3.62e-05	2.68e-05	7.94e-05	2.23e-05	5.1e-05	3.08e-05	4.71e-05	3.4e-05	7.93e-05	5.12e-05	5.75e-05	7.96e-05	7.62e-05	8.42e-05	7.84e-05	5.52e-05	4.85e-05	4.56e-05	3.88e-05	5.34e-05	4.73e-05	6.15e-05	6.26e-05	3.03e-05	1.95e-05	4.9e-05	0.000100651	2.12e-05	0.00011793	3.06e-05	2.97e-06	2.91e-05	8.78e-05	6.33e-05	1.5e-05	7.57e-05	4.56e-05	4.69e-05	0.000124963	4.03e-05	7.98e-05	5.42e-05	5.25e-05
PWY-5505: L-glutamate and L-glutamine biosynthesis	0.00013072	9.48e-05	0.000107512	4.89e-05	7.7e-05	0.000135164	0.00015739	8e-05	4.43e-05	8.75e-05	5.31e-05	8.9e-05	0.000125937	9.82e-05	0.000121815	9.51e-05	8.21e-05	2.74e-05	0.000158639	9.37e-05	0.000135269	3.33e-05	5.88e-05	6.56e-05	0.000167946	6.09e-05	2.5e-05	4.07e-05	7.75e-05	4.88e-05	0.000116135	9.98e-05	3.68e-05	8.85e-05	4.02e-05	0.000124323	5.18e-05	2.58e-05	5.13e-05	9.92e-05	4.12e-05	0.000122003	9.86e-05	6.64e-05	2.66e-05	8.57e-05	4.02e-05	0.000105375	7.27e-05
PWY-5514: UDP-N-acetyl-D-galactosamine biosynthesis II	0	0	0	0	0	0	0	0	0	0	0	0	0	0	0	0	0	3.88e-07	0	0	0	0	0	0	0	7.8e-07	9.49e-07	0	0	0	0	0	0	0	0	0	0	0	0	0	0	0	0	0	0	0	0	0	0
PWY-561: superpathway of glyoxylate cycle and fatty acid degradation	6.55e-06	8.89e-06	0.000152089	7.88e-06	0	6.26e-06	5.37e-06	0	3.54e-05	2.95e-05	0.00010348	3.07e-06	5.04e-06	5.56e-05	1.87e-05	0.000130568	1.66e-05	0.000270594	3.36e-06	0.000134477	1.63e-05	2.62e-05	7.94e-06	2.17e-05	4.6e-06	0.000211682	0.000127533	7.46e-05	4.01e-05	7.09e-05	1.17e-05	5.9e-06	0.000205207	4.79e-06	0.000233292	0	1.61e-06	1.34e-05	3.71e-05	0	3.42e-06	5.35e-05	1.07e-06	2.08e-05	0.000304594	3.41e-05	1.42e-05	4.98e-05	5.03e-06
PWY-5647: 2-nitrobenzoate degradation I	0	0	0	0	0	0	0	0	0	0	0	0	0	0	0	0	0	0	0	0	0	0	0	0	0	0	0	0	0	0	0	0	0	0	0	0	0	0	0	0	0	0	0	0	0	0	0	0	1.23e-07
PWY-5654: 2-amino-3-carboxymuconate semialdehyde degradation to 2-hydroxypentadienoate	0	0	0	0	0	0	0	0	0	0	0	0	0	0	1.4e-06	1.13e-05	0	3.19e-07	0	2.78e-06	0	0	0	0	0	8.22e-08	0	0	0	0	0	0	0	0	5.04e-08	0	0	1.43e-07	0	0	0	3.55e-07	0	0	0	2.42e-07	0	8.79e-08	1.02e-07
PWY-5656: mannosylglycerate biosynthesis I	8.72e-07	2.78e-06	4.91e-05	0	6.1e-07	0	1.05e-06	0	2.28e-05	5.89e-06	4.71e-05	5e-07	1.68e-06	2.47e-05	8.13e-06	4.22e-06	1.41e-06	4.96e-05	1.73e-06	3.61e-05	9.97e-06	9.27e-06	3.46e-06	7.2e-06	0	3.83e-06	1.82e-05	4.44e-05	2.23e-05	1.12e-06	1.71e-06	4.86e-07	0.000146534	5.87e-07	0.000121978	1.73e-07	2.9e-07	1.72e-06	1.72e-05	0	0	2.31e-05	0	0	0.000146882	9.72e-06	5.73e-06	2.53e-06	1.28e-06
PWY-5659: GDP-mannose biosynthesis	0.000179849	0.000149604	0.000125687	0.000187282	0.000135289	0.000113837	0.000116191	0.000147873	0.000231673	6.95e-05	7.48e-05	0.000114383	0.000164659	8.07e-05	0.000173363	0.000144159	0.00025057	0.000116011	0.000167334	0.000170687	0.000123648	0.000151409	0.000129796	0.000132802	0.000114135	0.000240219	0.000147905	0.000119473	0.000101047	8.5e-05	5.17e-05	0.000144177	0.000225948	6.86e-05	0.000235319	0.000122206	4.17e-05	9.51e-05	0.000163035	0.000142644	4.5e-05	0.000121597	0.000161986	0.000174513	0.000260426	7.12e-05	0.000200462	0.000172725	0.00013041
PWY-5667: CDP-diacylglycerol biosynthesis I	0.000486462	0.000579953	0.000346628	0.000467696	0.000490399	0.000725115	0.00038953	0.000526428	0.000436012	0.000208063	0.000207932	0.000414311	0.000541344	0.000354734	0.000486198	0.000353576	0.00048196	0.000272444	0.000486218	0.000367636	0.00044767	0.000391435	0.000429749	0.000441652	0.000542623	0.000372461	0.000357505	0.000436961	0.000389387	0.000307946	0.000363399	0.000486034	0.000355883	0.000293664	0.000378464	0.000498132	0.000254365	0.000360098	0.00037152	0.000519401	0.000352461	0.000387496	0.00052422	0.000439635	0.000385587	0.000420776	0.000479787	0.00045357	0.000441324
PWY-5675: nitrate reduction V (assimilatory)	3.79e-06	1.21e-06	0.000157446	3.03e-06	3.94e-07	0	2.61e-06	1.35e-06	2.67e-05	1.84e-05	5.98e-05	1.09e-06	2.15e-06	5.04e-05	1.6e-05	3.37e-05	8.36e-06	0.000172319	1.66e-06	9.92e-05	9.12e-06	2.06e-05	2.67e-06	1.28e-05	8.57e-07	7.66e-05	9.73e-05	0.000103485	4.37e-05	1.43e-05	7.63e-06	2e-06	0.000267571	4.93e-06	0.000276413	2.12e-07	5.29e-07	4.58e-06	2.19e-05	1.42e-06	3.26e-06	5.28e-05	0	5.91e-06	0.000384811	2.36e-05	9.97e-06	2.52e-05	3.14e-06
PWY-5676: acetyl-CoA fermentation to butanoate II	2.03e-05	4.63e-05	0.000111401	4.22e-06	1.99e-05	1.19e-05	9.84e-06	1e-05	4.62e-05	2.05e-05	3.38e-05	1.04e-05	3.82e-05	4.23e-05	5.01e-05	8.36e-05	1.21e-05	6.53e-05	5.75e-05	6.86e-05	2.4e-05	3.31e-05	2.81e-05	2.93e-05	2.44e-05	0.000126278	2.56e-05	9.91e-05	4.86e-05	3.57e-05	1.58e-05	1.96e-05	8.58e-05	5.65e-06	6.04e-05	2.08e-05	1.24e-05	2.19e-05	5.89e-05	2.44e-05	1.21e-05	7.07e-05	1.33e-05	1.97e-05	8.53e-05	4.35e-05	6.2e-05	3.05e-05	3.2e-05
PWY-5677: succinate fermentation to butanoate	4.9e-06	3.95e-06	0	0	1.42e-06	0	0	1.95e-06	5.76e-06	0	0	0	2.22e-06	0	0	0	1.6e-06	0	1.46e-06	0	3.01e-06	3.42e-06	1.54e-06	0	0	0	4.13e-06	0	0	5.79e-07	0	2.78e-06	5.27e-07	3.97e-07	7.49e-07	2.75e-06	0	7.39e-07	9.5e-06	0	0	4.47e-06	0	1.48e-06	1.34e-06	3.24e-06	6.82e-06	6.83e-07	5.73e-06
PWY-5686: UMP biosynthesis I	0.000586401	0.000687292	0.000416421	0.000612962	0.00062592	0.000668045	0.000526288	0.000532053	0.000481732	0.00046133	0.000360428	0.000567878	0.000755247	0.000662512	0.00061601	0.000461476	0.000574521	0.000278787	0.000607904	0.000361545	0.000498492	0.000535041	0.000606644	0.000533105	0.000776405	0.00046111	0.000455482	0.000556408	0.000561111	0.000450995	0.000597899	0.000564421	0.000314442	0.000513775	0.00038496	0.000586677	0.000430718	0.000537229	0.000395351	0.00061145	0.000561374	0.000443343	0.000665573	0.000551195	0.000318465	0.000488414	0.000505974	0.000592371	0.000625838
PWY-5690: TCA cycle II (plants and fungi)	1.82e-06	1.93e-05	9.92e-06	3e-05	1.88e-05	5.04e-05	1.39e-05	1.46e-05	2.43e-05	1.95e-05	4.32e-06	8.07e-06	1.68e-05	4.43e-06	1.59e-05	1.24e-05	1.8e-05	1.27e-05	1.47e-05	1.94e-05	9.31e-06	6.9e-06	1.28e-05	7.78e-06	1.82e-05	7.91e-06	6.81e-05	2.62e-05	8.69e-06	0	8.63e-06	6.63e-06	2.86e-05	1.99e-05	7.75e-06	3.48e-06	3.39e-06	2.61e-05	1.17e-05	5.61e-06	1.42e-05	1.05e-05	5.19e-05	5.38e-06	1.92e-05	1.01e-06	1.48e-05	2.28e-05	2.28e-05
PWY-5692: allantoin degradation to glyoxylate II	1.38e-07	0	0	0	0	0	2.44e-07	0	2.85e-07	0	3.75e-06	0	0	1.01e-06	8.25e-07	1.9e-06	0	5.25e-06	0	3.47e-06	6.06e-07	2.63e-07	0	0	0	6.61e-06	7.13e-07	6.29e-06	3.07e-07	0	0	0	1.28e-05	0	7.83e-06	0	0	0	2.9e-07	0	0	2.35e-06	0	0	5.09e-06	1.51e-07	2.17e-07	0	0
PWY-5695: inosine 5'-phosphate degradation	0.000470698	0.000566634	0.000397204	0.000538774	0.000486124	0.000571035	0.00043008	0.000514649	0.000463897	0.000385402	0.0003457	0.00044431	0.000497037	0.000533671	0.000529698	0.000383085	0.000522195	0.000269371	0.000456384	0.000357996	0.000438012	0.000442899	0.000421641	0.000378822	0.000619294	0.000463481	0.000391816	0.000475285	0.000365269	0.000365902	0.000447514	0.00052194	0.000471041	0.000404689	0.000494278	0.000479147	0.000316737	0.000386869	0.00039499	0.000469354	0.000400358	0.000376798	0.000565038	0.000477362	0.000517374	0.000376876	0.000467378	0.000470464	0.000552585
PWY-5705: allantoin degradation to glyoxylate III	2.74e-07	3.45e-07	1.04e-05	0	0	0	3.51e-07	0	4.41e-06	1.89e-06	2.25e-05	0	0	3.32e-06	1.52e-06	3.27e-06	1.24e-06	1.75e-05	0	8.81e-06	1.44e-06	1.25e-06	0	1.74e-07	1.4e-06	7.66e-05	2.23e-06	2.43e-05	1.69e-06	0	0	2.17e-07	4.56e-05	0	2.29e-05	3.4e-07	0	0	4.37e-06	0	1.09e-06	3.41e-06	0	0	3.22e-05	2.2e-06	1.83e-06	5.57e-07	0
PWY-5723: Rubisco shunt	1.67e-06	6.47e-06	0.000152182	5.43e-06	1.85e-06	1.01e-06	5.82e-06	0	3.02e-05	3.07e-05	0.000149205	0	4.88e-06	5.21e-05	1.46e-05	0.000136143	2.03e-05	0.000280035	2.65e-06	0.000146065	2.03e-05	3.46e-05	3.83e-06	2.08e-05	3.71e-06	0.000273991	0.000133619	0.00012763	4.03e-05	7.74e-05	5.31e-06	6.48e-06	0.000265505	5.67e-06	0.000281063	9.42e-07	1.2e-06	1.49e-05	4.91e-05	0	6.46e-06	4.73e-05	8.91e-07	1.6e-05	0.000338868	2.74e-05	1.87e-05	4.84e-05	3.17e-06
PWY-5724: superpathway of atrazine degradation	0	0	0	0	0	0	0	0	0	0	0	0	0	0	0	0	0	0	0	0	0	0	0	0	0	0	0	0	0	0	0	0	0	0	0	0	0	0	0	0	0	0	0	0	0	0	0	0	0
PWY-5747: 2-methylcitrate cycle II	1.25e-07	2.44e-07	0	4.96e-07	0	6.37e-07	2.82e-07	0	4.9e-06	4.37e-06	1.42e-05	0	0	5.38e-06	9.11e-07	4.93e-06	2.33e-06	3.97e-05	0	2.48e-05	2.06e-06	2.28e-06	7.84e-08	1.96e-07	0	1.62e-06	5.85e-06	6.22e-06	2.8e-06	2.06e-06	4.02e-07	8.37e-07	5.62e-05	0	3.82e-05	0	0	9.85e-07	3.11e-06	0	0	5.69e-06	3.58e-07	0	1.45e-05	2.75e-06	1.28e-06	7.61e-06	4.94e-07
PWY-5837: 2-carboxy-1,4-naphthoquinol biosynthesis	1.61e-06	3.35e-06	6.31e-05	4.67e-06	7.78e-07	1.75e-06	4.95e-06	1.61e-06	1.98e-05	1.61e-05	6.53e-05	2.56e-06	3.54e-06	2.05e-05	1.08e-05	7.46e-05	1.14e-05	0.0001634	5.67e-06	9.12e-05	1.38e-05	1.36e-05	1.98e-05	1.03e-05	3.88e-06	9.87e-05	7.5e-05	6.1e-05	2e-05	5.34e-05	8.97e-06	6.33e-06	0.000146244	7.17e-06	0.000101241	6.46e-06	0	1.08e-05	2.41e-05	3.28e-06	1.81e-06	3.08e-05	3.21e-06	1.34e-05	0.000164378	3.64e-05	3.26e-05	3.12e-05	2.02e-06
PWY-5838: superpathway of menaquinol-8 biosynthesis I	5.45e-06	1.12e-05	0.000137066	1.55e-05	2.64e-06	5.84e-06	1.6e-05	5.45e-06	6e-05	3.81e-05	9.85e-05	8.57e-06	1.17e-05	5.61e-05	3.31e-05	0.00010849	3.66e-05	0.000190108	1.8e-05	0.000160637	4.09e-05	4.24e-05	5.61e-05	3.05e-05	1.29e-05	0.000148736	0.000151668	0.000112437	5.06e-05	9.97e-05	2.7e-05	2.08e-05	0.000198554	2.23e-05	0.000174701	2.09e-05	0	3.14e-05	6.68e-05	1.09e-05	5.96e-06	6.74e-05	1.07e-05	4.11e-05	0.000229641	8.35e-05	8.92e-05	8.01e-05	6.83e-06
PWY-5840: superpathway of menaquinol-7 biosynthesis	5.08e-06	1.01e-05	0.00011744	1.51e-05	2.62e-06	5.85e-06	1.48e-05	5.3e-06	4.03e-05	2.18e-05	9.12e-05	8.05e-06	9.97e-06	4.78e-05	2.81e-05	9.88e-05	2.16e-05	0.000183067	1.22e-05	0.000132249	1.95e-05	1.86e-05	5.17e-05	1.66e-05	6.96e-06	0.00013893	0.000125753	0.000101304	4.19e-05	9.62e-05	2.41e-05	1.84e-05	0.00017805	1.94e-05	0.000164214	1.84e-05	0	2.06e-05	5.49e-05	1.03e-05	3.04e-06	5.69e-05	7.8e-06	3.82e-05	0.000210775	7.43e-05	7.86e-05	6.15e-05	6.62e-06
PWY-5845: superpathway of menaquinol-9 biosynthesis	5.43e-06	1.12e-05	0.000120909	1.46e-05	2.56e-06	5.74e-06	1.53e-05	5.45e-06	5.89e-05	2.18e-05	9.12e-05	5.44e-06	1.14e-05	4.78e-05	3.18e-05	9.88e-05	3.55e-05	0.000183067	1.78e-05	0.000132249	1.88e-05	4.26e-05	4.86e-05	2.98e-05	1.24e-05	0.00013893	0.000125753	0.000101304	4.32e-05	9.03e-05	2.47e-05	2.08e-05	0.00017805	7.11e-06	0.000164214	1.81e-05	0	2.95e-05	6.05e-05	1.04e-05	5.29e-06	6.12e-05	1.06e-05	4.09e-05	0.000210775	3.61e-05	2.12e-05	7.81e-05	6.79e-06
PWY-5850: superpathway of menaquinol-6 biosynthesis	0	7.23e-06	0.00011744	5.4e-06	0	3.98e-06	7.57e-06	0	4.03e-05	2.18e-05	9.12e-05	5.44e-06	6.12e-06	4.78e-05	2.02e-05	9.88e-05	2.16e-05	0.000183067	1.22e-05	0.000132249	1.88e-05	1.86e-05	2.75e-05	1.66e-05	3.44e-06	0.00013893	0.000125753	0.000101304	4.19e-05	9.03e-05	1.25e-05	6.04e-06	0.00017805	7.11e-06	0.000164214	0	0	2.06e-05	4.95e-05	5.04e-06	3.04e-06	5.69e-05	0	2.42e-05	0.000210775	2.55e-05	2.12e-05	6.15e-05	0
PWY-5855: ubiquinol-7 biosynthesis (early decarboxylation)	1.95e-07	1.67e-06	1.19e-05	6.66e-07	1.48e-07	0	2.96e-07	0	5.45e-07	3.33e-06	1.36e-05	0	1.45e-06	2.83e-06	5.31e-07	2.79e-05	2.55e-06	3.01e-05	1.54e-07	3.41e-05	1.67e-06	2.57e-06	2.84e-07	1.46e-06	0	0.000100278	3.78e-05	8.57e-06	3.38e-06	7.54e-06	1.44e-06	7.21e-07	1.83e-05	8.56e-07	1.97e-05	0	0	2.26e-06	2.66e-06	0	5.19e-07	3.33e-06	0	1.98e-06	2.26e-05	1.29e-06	2e-06	1.51e-05	4.7e-07
PWY-5860: superpathway of demethylmenaquinol-6 biosynthesis I	0	4.85e-06	9.14e-05	3.62e-06	0	2.67e-06	5.1e-06	0	2.79e-05	1.48e-05	6.77e-05	3.65e-06	4.11e-06	3.33e-05	1.39e-05	8.69e-05	1.47e-05	0.000180088	8.28e-06	0.000109303	1.27e-05	1.26e-05	1.89e-05	1.13e-05	2.3e-06	0.000119069	9.78e-05	7.97e-05	3.01e-05	6.72e-05	8.45e-06	4.05e-06	0.000156871	4.77e-06	0.000141121	0	0	1.41e-05	3.52e-05	3.39e-06	2.03e-06	4.38e-05	0	1.66e-05	0.000184794	1.76e-05	1.44e-05	4.44e-05	0
PWY-5861: superpathway of demethylmenaquinol-8 biosynthesis I	3.65e-06	7.56e-06	0.000109682	1.05e-05	1.77e-06	3.93e-06	1.09e-05	3.65e-06	4.23e-05	2.63e-05	7.38e-05	5.77e-06	7.88e-06	3.95e-05	2.32e-05	9.85e-05	2.51e-05	0.0001905	1.23e-05	0.000139969	2.84e-05	2.94e-05	3.98e-05	2.12e-05	8.67e-06	0.000130096	0.000122128	9.02e-05	3.69e-05	7.52e-05	1.85e-05	1.42e-05	0.000181664	1.52e-05	0.000152957	1.43e-05	0	2.17e-05	4.86e-05	7.37e-06	4.01e-06	5.35e-05	7.22e-06	2.87e-05	0.000207177	6.28e-05	6.53e-05	5.93e-05	4.57e-06
PWY-5862: superpathway of demethylmenaquinol-9 biosynthesis	3.64e-06	7.55e-06	9.45e-05	9.89e-06	1.71e-06	3.86e-06	1.04e-05	3.65e-06	4.15e-05	1.48e-05	6.77e-05	3.65e-06	7.68e-06	3.33e-05	2.23e-05	8.69e-05	2.43e-05	0.000180088	1.21e-05	0.000109303	1.27e-05	2.96e-05	3.42e-05	2.07e-05	8.33e-06	0.000119069	9.78e-05	7.97e-05	3.11e-05	6.72e-05	1.69e-05	1.41e-05	0.000156871	4.77e-06	0.000141121	1.23e-05	0	2.04e-05	4.37e-05	7.01e-06	3.55e-06	4.77e-05	7.17e-06	2.85e-05	0.000184794	2.53e-05	1.44e-05	5.76e-05	4.55e-06
PWY-5896: superpathway of menaquinol-10 biosynthesis	0	7.23e-06	0.00011744	5.4e-06	0	3.98e-06	7.57e-06	0	4.03e-05	2.18e-05	9.12e-05	5.44e-06	6.12e-06	4.78e-05	2.02e-05	9.88e-05	2.16e-05	0.000183067	1.22e-05	0.000132249	1.88e-05	1.86e-05	2.75e-05	1.66e-05	3.44e-06	0.00013893	0.000125753	0.000101304	4.19e-05	9.03e-05	1.25e-05	6.04e-06	0.00017805	7.11e-06	0.000164214	0	0	2.06e-05	4.95e-05	5.04e-06	3.04e-06	5.69e-05	0	2.42e-05	0.000210775	2.55e-05	2.12e-05	6.15e-05	0
PWY-5897: superpathway of menaquinol-11 biosynthesis	4.78e-06	9.89e-06	0.000130703	1.36e-05	2.32e-06	5.14e-06	1.42e-05	4.78e-06	5.37e-05	3.67e-05	9.88e-05	7.55e-06	1.03e-05	5.5e-05	2.95e-05	0.000109405	3.24e-05	0.000194187	1.6e-05	0.000154491	3.78e-05	3.82e-05	5.13e-05	2.81e-05	1.14e-05	0.000147061	0.000146124	0.000113692	4.79e-05	0.00010548	2.49e-05	1.84e-05	0.000197461	2e-05	0.000172801	1.86e-05	0	2.93e-05	6.13e-05	9.58e-06	5.3e-06	6.41e-05	9.43e-06	3.69e-05	0.000228846	8.34e-05	8.2e-05	7.49e-05	5.99e-06
PWY-5898: superpathway of menaquinol-12 biosynthesis	4.78e-06	9.89e-06	0.000130703	1.36e-05	2.32e-06	5.14e-06	1.42e-05	4.78e-06	5.37e-05	3.67e-05	9.88e-05	7.55e-06	1.03e-05	5.5e-05	2.95e-05	0.000109405	3.24e-05	0.000194187	1.6e-05	0.000154491	3.78e-05	3.82e-05	5.13e-05	2.81e-05	1.14e-05	0.000147061	0.000146124	0.000113692	4.79e-05	0.00010548	2.49e-05	1.84e-05	0.000197461	2e-05	0.000172801	1.86e-05	0	2.93e-05	6.13e-05	9.58e-06	5.3e-06	6.41e-05	9.43e-06	3.69e-05	0.000228846	8.34e-05	8.2e-05	7.49e-05	5.99e-06
PWY-5899: superpathway of menaquinol-13 biosynthesis	4.78e-06	9.89e-06	0.000130703	1.36e-05	2.32e-06	5.14e-06	1.42e-05	4.78e-06	5.37e-05	3.67e-05	9.88e-05	7.55e-06	1.03e-05	5.5e-05	2.95e-05	0.000109405	3.24e-05	0.000194187	1.6e-05	0.000154491	3.78e-05	3.82e-05	5.13e-05	2.81e-05	1.14e-05	0.000147061	0.000146124	0.000113692	4.79e-05	0.00010548	2.49e-05	1.84e-05	0.000197461	2e-05	0.000172801	1.86e-05	0	2.93e-05	6.13e-05	9.58e-06	5.3e-06	6.41e-05	9.43e-06	3.69e-05	0.000228846	8.34e-05	8.2e-05	7.49e-05	5.99e-06
PWY-5910: superpathway of geranylgeranyldiphosphate biosynthesis I (via mevalonate)	0	0	0	0	0	0	0	0	0	0	0	0	0	0	0	0	0	3.88e-06	0	0	0	0	0	0	0	6.31e-06	3.72e-06	1.91e-06	0	1.43e-05	0	0	1.61e-06	1.04e-06	8.12e-07	0	1.49e-06	0	0	0	0	1.6e-05	0	0	0	1.31e-05	0	0	0
PWY-5913: partial TCA cycle (obligate autotrophs)	1.49e-05	3.34e-05	0.00014468	1.33e-05	6.33e-06	1.84e-06	1.19e-05	2.84e-06	2.58e-05	2.91e-05	0.000102548	2.45e-05	2.4e-05	6.55e-05	1.65e-05	0.000165417	1.99e-05	0.000309336	7.64e-06	0.000128562	1.85e-05	7.03e-05	1.03e-05	2.89e-05	9.53e-06	0.000232982	0.000132953	0.000153366	5.16e-05	7.09e-05	1.87e-05	1.53e-05	0.000252776	2.25e-05	0.000250373	5.03e-06	9.53e-06	4.49e-05	4.03e-05	6.01e-06	1.87e-05	7.57e-05	1.47e-05	3.65e-05	0.000325951	2.93e-05	1.36e-05	4.16e-05	1.67e-05
PWY-5918: superpathway of heme b biosynthesis from glutamate	1.7e-06	7.53e-06	8.59e-05	4.88e-06	2.84e-06	7.02e-06	5.06e-06	1.35e-06	1.8e-05	1.61e-05	6.87e-05	1.81e-06	8.48e-06	3.42e-05	1.2e-05	6.94e-05	9.37e-06	0.000160064	1.15e-06	8.46e-05	1.09e-05	2.77e-05	7.77e-06	1.67e-05	4.32e-06	0.000146005	9.5e-05	8.34e-05	3.16e-05	4.02e-05	1.12e-05	3.69e-06	0.000178123	2.55e-06	0.000182364	3.17e-06	1.53e-06	1.41e-05	3.02e-05	1.8e-06	3.25e-06	3.59e-05	1.01e-06	1.48e-05	0.000206876	2.25e-05	1.17e-05	3.83e-05	5.12e-06
PWY-5920: superpathway of heme b biosynthesis from glycine	9.26e-07	3.68e-06	6.15e-05	2.49e-06	1.33e-06	0	9.38e-07	0	1.27e-05	9.96e-06	4.68e-05	8.54e-07	1.13e-06	2.08e-05	6.21e-06	4.3e-05	4.33e-06	0.000125586	6.19e-07	6.29e-05	6.86e-06	1.21e-05	7.31e-07	9.12e-06	1.42e-06	2.81e-05	6.32e-05	5.58e-05	1.96e-05	2.42e-05	6.28e-06	2.03e-06	0.000147968	6.86e-07	0.00012018	0	7.3e-07	5.32e-06	1.96e-05	0	1.22e-06	2.3e-05	0	6.99e-06	0.000178703	1.28e-05	7.32e-06	1.96e-05	1.18e-06
PWY-5941: glycogen degradation II	0.000453711	0.000390962	0.000367175	0.000391698	0.000390163	0.000652428	0.000444553	0.000272596	0.000246982	0.000276076	0.000234557	0.000376111	0.000516582	0.000409473	0.000506588	0.000501625	0.00034126	0.000421409	0.00063347	0.000341582	0.00034513	0.000409933	0.000336508	0.000362253	0.000410243	0.000585567	0.00031898	0.000660269	0.000408253	0.000318501	0.000315759	0.000412791	0.00043913	0.000358647	0.000544156	0.000274813	0.000231957	0.000258868	0.000281427	0.000389592	0.000428315	0.000519152	0.000568995	0.000365166	0.000504413	0.000325186	0.000325139	0.000486317	0.000317869
PWY-5971: palmitate biosynthesis (type II fatty acid synthase)	7.79e-05	2.81e-05	0.000275253	0	0	3.93e-05	7.64e-05	0	0.000158337	7.64e-05	0.000202031	4.96e-05	9.11e-05	0.000119762	0.000132575	0.000186323	0.000142368	0.00031591	3.35e-05	0.000268082	0.000106137	0.000124928	0.000105134	0.000108843	2.33e-05	0.000227564	0.000240597	0.000183677	0.000116095	0.000221924	6.73e-05	5.59e-05	0.000265461	0	0.000316459	0	1.06e-05	4.74e-05	0.000198168	7.95e-05	8.62e-05	0.000144931	6.04e-05	0	0.000333802	0.00010592	9.24e-05	0.000166127	0.000123436
PWY-5972: stearate biosynthesis I (animals)	1.4e-06	6.19e-07	5.91e-07	0	0	0	0	5.78e-07	6.16e-06	0	0	0	3.4e-07	3.83e-07	7.47e-07	3.59e-07	7.61e-07	1.57e-06	4.43e-07	3.34e-07	4.88e-06	4.19e-06	1.13e-06	1.16e-06	0	0	6.91e-06	0	1.16e-06	2.05e-06	0	1.17e-06	4.61e-06	0	1.53e-06	1.72e-06	0	0	8.51e-06	0	0	6.16e-06	0	3.77e-07	2.83e-06	5.49e-06	2.14e-06	0	6.59e-07
PWY-5973: cis-vaccenate biosynthesis	0.000360302	0.000499526	0.000323871	0.000437725	0.000396289	0.000284997	0.000345202	0.000462081	0.000426953	0.0002272	0.000236192	0.000353957	0.000327163	0.000348893	0.00036556	0.000233385	0.000476634	0.000315157	0.000297567	0.000330244	0.000374737	0.000397102	0.000320993	0.000300437	0.000397216	0.000263842	0.000332931	0.00019975	0.000273408	0.000271199	0.000253705	0.000430885	0.000232614	0.000303206	0.00031054	0.000337156	0.000160392	0.000296089	0.000284541	0.000367904	0.000227602	0.000266541	0.000406757	0.000337534	0.000297806	0.000321633	0.000439855	0.000362339	0.000449968
PWY-5981: CDP-diacylglycerol biosynthesis III	2.72e-06	6.36e-07	1.75e-05	1.21e-05	8.52e-06	3.65e-06	9.7e-07	0	3.31e-06	7.02e-06	2.15e-05	4.24e-05	7.06e-06	1.54e-06	1.5e-06	3.95e-05	5.69e-06	5.61e-05	3.12e-06	4.26e-05	2.12e-07	2.75e-07	6.56e-07	4.42e-06	1.04e-05	0.000177099	5.86e-05	6.53e-06	3.87e-06	0.000106055	3.48e-06	4.11e-07	3.55e-05	2.48e-05	4.54e-05	4.72e-05	3.95e-06	8.22e-06	1.34e-05	2.06e-06	4.55e-05	5.01e-05	7.44e-06	2.55e-05	4.08e-05	2.34e-05	1.37e-05	1.41e-05	0
PWY-5989: stearate biosynthesis II (bacteria and plants)	6.93e-05	3.14e-05	0.000262872	8.04e-05	8.55e-05	4.06e-05	7.78e-05	8.13e-05	0.000157174	6.14e-05	0.000215542	6.75e-05	0.000113431	9.41e-05	0.000115115	0.000192027	0.000134741	0.000295851	8.19e-05	0.000257613	9.34e-05	0.000118953	8.73e-05	9.37e-05	1.99e-05	0.000225034	0.000287557	0.000177198	9.51e-05	0.000184915	5.76e-05	4.74e-05	0.000233913	3.64e-05	0.000282264	5.6e-05	7.09e-06	7.36e-05	0.00019022	5.58e-05	7.01e-05	0.000116478	0.000116276	8.32e-05	0.000305767	7.81e-05	0.000113861	0.000146018	0.000219654
PWY-5994: palmitate biosynthesis (type I fatty acid synthase)	1.23e-05	2.09e-06	3.79e-06	0	0	0	8.28e-06	0	0	0	0	1.4e-05	0	2.12e-06	0	5.99e-06	4.59e-06	1.42e-06	0	2.54e-06	9.67e-06	1.73e-06	0	4.37e-06	0	3.74e-06	1.27e-06	0	2.18e-06	0	3.2e-06	3.16e-06	3.06e-06	0	0	0	0	3.66e-06	1.36e-06	0	8.44e-07	0	0	0	8.45e-07	3.61e-06	0	4.4e-06	0
PWY-6113: superpathway of mycolate biosynthesis	1.1e-05	0	0	0	0	0	0	0	0	0	0	0	0	0	0	0	0	0	0	0	1.94e-05	0	0	0	0	0	0	0	0	0	0	0	8.9e-06	0	0	0	0	0	2.39e-06	0	0	0	0	0	2.89e-06	0	0	0	0
PWY-6121: 5-aminoimidazole ribonucleotide biosynthesis I	0.000481949	0.000572292	0.000406677	0.000525858	0.000487308	0.000533718	0.000413092	0.000488069	0.000476601	0.000237989	0.000221418	0.000434371	0.000607261	0.000420982	0.000549805	0.000374416	0.000530405	0.000307146	0.000517366	0.000368128	0.000389056	0.000400343	0.000482333	0.000403322	0.000432952	0.00039349	0.000398525	0.000453863	0.000413178	0.000409039	0.000349016	0.000504505	0.000416884	0.000346969	0.000426672	0.000384822	0.000206347	0.000445782	0.000360669	0.000469896	0.000318813	0.000423115	0.000550192	0.000452023	0.000433757	0.00038506	0.000462797	0.000463341	0.000534506
PWY-6122: 5-aminoimidazole ribonucleotide biosynthesis II	0.000467466	0.000612228	0.000417863	0.000519051	0.00050144	0.000523481	0.000462164	0.000485849	0.000482234	0.000420177	0.000366245	0.000441647	0.000608633	0.000543827	0.00054467	0.000379627	0.000534647	0.000319918	0.000509065	0.000374222	0.000420686	0.00048352	0.000480419	0.000401439	0.000441871	0.000386904	0.000412995	0.000469524	0.000417794	0.0004064	0.00049567	0.000498431	0.000435929	0.00042532	0.000482152	0.000396396	0.00037689	0.000438989	0.000359731	0.000460818	0.000335916	0.000438866	0.000537006	0.000446023	0.000481736	0.000384364	0.000478788	0.000460687	0.000537025
PWY-6123: inosine-5'-phosphate biosynthesis I	0.000441504	0.000453969	0.000328335	0.000455637	0.000396189	0.000358238	0.000328956	0.000461623	0.00043542	0.000166653	0.000139085	0.000333419	0.00043522	0.000314283	0.000446009	0.000271063	0.00050712	0.000232535	0.00038543	0.000298526	0.000369974	0.000419798	0.000352437	0.000303513	0.000331074	0.000319987	0.000345548	0.000300926	0.000284326	0.000310346	0.000264602	0.000493309	0.000267557	0.000265284	0.000244744	0.000363709	8.86e-05	0.000306838	0.000315789	0.000387487	0.000205788	0.000336652	0.000512187	0.00040941	0.000266992	0.000345489	0.000428848	0.000408975	0.000490914
PWY-6124: inosine-5'-phosphate biosynthesis II	0.000424694	0.000426548	0.000319266	0.000434409	0.000374808	0.000329279	0.000307029	0.000447215	0.000430255	0.000147994	8.59e-05	0.000310794	0.000406098	0.000284213	0.000427979	0.000255433	0.000491793	0.000193009	0.000363396	0.000289036	0.000356195	0.000398741	0.000328664	0.000279598	0.000300581	0.000307852	0.000333894	0.000280409	0.000263802	0.000292672	0.000239932	0.000478687	0.000232244	0.000241473	0.000228569	0.000341563	7.63e-05	0.000286923	0.000304674	0.000365574	0.00018541	0.000320998	0.000492032	0.000396635	0.000225736	0.000328565	0.000416957	0.000389471	0.000475941
PWY-6125: superpathway of guanosine nucleotides de novo biosynthesis II	0.000212159	0.00015265	0.000223637	0.000284312	0.000264744	0.000442014	0.00016692	0.000285137	0.000339008	0.000128958	0.000110286	0.000229684	0.000185765	0.000154681	0.000221851	0.000193942	0.000370854	0.000240665	0.000232397	0.000274867	0.000314342	0.000238533	0.000190669	0.000110079	0.000151392	0.000207379	0.000319298	0.0001523	0.000164769	0.000148029	0.000292676	0.000270559	0.000203126	0.00010716	0.00029747	0.000269476	0.000109474	0.000177318	0.000130004	0.000236505	0.000264957	0.000243933	0.000351315	0.000190828	0.000246593	0.000312655	0.000385615	0.000203634	0.00014717
PWY-6126: superpathway of adenosine nucleotides de novo biosynthesis II	0.000280038	0.000212394	0.000280183	0.000365426	0.000337802	0.000536671	0.000213844	0.00035391	0.000394551	0.000157068	0.000135706	0.000290965	0.000255572	0.000207554	0.000293061	0.000253279	0.00044122	0.000278542	0.000303864	0.000321863	0.000337592	0.000297404	0.00025524	0.000153998	0.000205758	0.000267884	0.000383409	0.00020375	0.000223302	0.000199196	0.00034216	0.000342386	0.0002566	0.000141442	0.000369915	0.000354568	0.00013137	0.000242607	0.000169868	0.000304989	0.000303527	0.00029601	0.000445099	0.00025294	0.000298724	0.000385243	0.000425083	0.000267979	0.000199145
PWY-6138: CMP-N-acetylneuraminate biosynthesis I (eukaryotes)	0	1.33e-06	0	0	0	0	0	0	0	0	0	0	0	0	0	0	4.22e-07	0	7.46e-07	0	0	0	0	0	0	0	8.95e-07	0	9.53e-07	0	0	0	0	0	0	0	0	0	4.2e-06	0	0	6.69e-07	0	0	0	0	1.04e-06	0	0
PWY-6143: CMP-pseudaminate biosynthesis	0	0	0	1.52e-06	0	3.04e-06	2.25e-05	0	0	0	6.67e-07	0	0	6.55e-07	3.62e-06	2.33e-06	1.75e-06	0	8.32e-07	3.29e-06	0	0	0	0	8.34e-06	4.69e-07	5.33e-06	0	2.32e-06	0	0	0	2.08e-06	0	7e-07	6.17e-06	0	1.19e-06	3.96e-05	2.39e-05	0	0	5.45e-06	0	1.61e-06	0	0	0	0
PWY-6147: 6-hydroxymethyl-dihydropterin diphosphate biosynthesis I	0.000243015	0.000190762	0.000233692	0.000283159	0.000182739	0.000412693	0.000271268	0.000288486	0.000322625	0.000349341	0.000288392	0.000206882	0.000174699	0.000165125	0.000244181	0.00013382	0.000366996	0.000183046	0.000187728	0.000248176	0.000232514	0.000261047	0.000154499	0.000106866	0.000115255	7.06e-05	0.000262304	7.26e-05	0.000144493	0.000133219	0.00035141	0.000333285	0.000223346	0.000327927	0.00020722	0.000187468	0.000314619	0.000105219	0.000185827	0.000207213	0.000284395	0.000139583	0.000275132	0.000202164	0.000252563	9.8e-05	0.000257992	0.000209904	0.000329594
PWY-6151: S-adenosyl-L-methionine salvage I	0.000527323	0.000641012	0.000304083	0.000507141	0.000419747	0.000354549	0.000454966	0.000447593	0.000414108	0.000370531	0.000280953	0.000460849	0.000593695	0.000608894	0.000555539	0.000400392	0.000528894	0.000279505	0.000585709	0.000321918	0.000284289	0.000438362	0.000461709	0.00042668	0.000656054	0.000425427	0.000274615	0.000497962	0.000410437	0.000294945	0.000445276	0.000482651	0.000247214	0.000430815	0.000269634	0.000433179	0.00039131	0.000527626	0.000253646	0.000476365	0.000348214	0.000405842	0.000554194	0.000446061	0.000289911	0.000343152	0.000289647	0.000480479	0.000363894
PWY-6160: 3-dehydroquinate biosynthesis II (archaea)	0	0	0	0	0	5.88e-06	6.07e-07	0	0	0	0	0	0	1.3e-06	0	0	0	0	0	0	0	0	6.06e-06	0	0	0	0	0	0	0	0	0	4.99e-06	0	0	3.96e-06	0	0	0	0	0	0	0	0	1.6e-06	0	0	0	0
PWY-6163: chorismate biosynthesis from 3-dehydroquinate	0.000574183	0.000671518	0.000413156	0.000558834	0.000570281	0.000641638	0.000444908	0.000516444	0.000460522	0.000347665	0.00025083	0.000500623	0.000736902	0.000626493	0.000593372	0.000462289	0.000536234	0.000324044	0.00062764	0.000388495	0.000429165	0.000527082	0.000597606	0.000521152	0.000750947	0.000484592	0.00040244	0.00054213	0.000504158	0.000440645	0.000435674	0.000549345	0.000300141	0.00044741	0.000376812	0.000558297	0.00026779	0.000551296	0.000378947	0.000543054	0.000463014	0.000448419	0.000686422	0.000533956	0.0003619	0.000447843	0.00044752	0.000569261	0.00057097
PWY-6165: chorismate biosynthesis II (archaea)	0	0	0	0	0	1.54e-05	1.62e-06	0	0	0	0	0	0	3.45e-06	0	0	0	0	0	0	0	0	1.59e-05	0	0	0	0	0	0	0	0	0	1.29e-05	0	0	1.04e-05	0	0	0	0	0	0	0	0	4.23e-06	0	0	0	0
PWY-6167: flavin biosynthesis II (archaea)	0	0	0	0	0	0	0	0	0	0	0	0	0	0	0	0	0	0	0	0	0	0	1.67e-05	0	0	0	0	0	0	0	0	0	2.03e-05	0	0	1.83e-06	0	0	0	0	0	0	0	0	2.96e-06	0	0	0	0
PWY-6168: flavin biosynthesis III (fungi)	0.000186217	1.42e-05	0.000168248	8.8e-06	8.35e-05	0	3.97e-05	0.00023156	0.000176039	8.48e-05	0.000123573	6.51e-05	3.68e-05	9.3e-05	0.000154487	5.29e-05	9.77e-05	0.000117386	1.01e-05	0.000150819	0.000186707	0.000142925	0.000108094	6.2e-05	7.35e-05	2.1e-05	7.33e-05	6.59e-05	9.26e-05	0.000125371	2.53e-05	0.00022683	0.000174402	2.17e-05	0.000195699	4.62e-05	0	3.41e-05	0.000125522	8.7e-05	8.28e-06	0.000125379	2.72e-05	0.000100252	0.000203931	0.000113476	0.000182625	0.000111077	0.000116332
PWY-6174: mevalonate pathway II (haloarchaea)	0	0	0	0	0	0	0	0	0	0	0	0	0	0	0	0	0	0	0	0	0	0	0	0	0	0	0	0	0	0	0	0	8.54e-06	0	0	0	0	0	0	0	0	0	0	0	7.65e-07	0	0	0	0
PWY-6182: superpathway of salicylate degradation	0	0	6.79e-06	9.48e-07	0	0	0	0	2.41e-07	4.29e-07	4.51e-06	0	6.17e-07	0	1e-06	3.9e-05	1.25e-06	8.19e-05	0	1.67e-05	0	0	0	0	8.87e-07	6.68e-05	1.65e-05	0	0	1.95e-05	1.37e-06	0	0	0	8.14e-07	0	0	2.19e-06	0	0	0	0	0	6.77e-06	0	0	0	1.61e-06	0
PWY-6185: 4-methylcatechol degradation (ortho cleavage)	0	0	6.45e-06	0	0	0	6.06e-07	0	1.96e-07	3.68e-07	5e-06	0	8.77e-07	0	8.23e-07	4.04e-05	1.06e-06	8.42e-05	2.69e-07	1.89e-05	0	0	0	0	1.53e-06	0.000107894	1.5e-05	0	0	1.91e-05	1.57e-06	0	0	5.56e-07	7.85e-07	0	0	3.73e-06	0	0	0	3.84e-06	0	6.46e-06	0	1.01e-06	0	2.27e-06	0
PWY-6210: 2-aminophenol degradation	5.74e-07	0	0	0	0	0	0	0	0	0	0	0	0	0	1.4e-06	1.13e-05	0	3.19e-07	0	2.78e-06	0	0	0	0	0	8.22e-08	0	0	0	3.59e-06	0	0	0	0	5.04e-08	0	0	1.43e-07	0	0	0	3.55e-07	0	0	0	2.42e-07	0	8.79e-08	1.02e-07
PWY-6215: 4-chlorobenzoate degradation	0	0	0	0	0	0	0	0	0	5.09e-07	3.07e-06	0	0	5.74e-07	1.22e-06	5.41e-07	1.41e-07	1.01e-05	0	4.87e-06	5e-07	0	0	6.8e-07	0	1.01e-06	1.45e-06	3.08e-07	0	1.12e-06	0	0	4.84e-07	0	1.71e-06	0	0	2.76e-07	8e-07	0	0	1.85e-06	0	4.29e-07	2e-06	1.05e-06	0	5.92e-07	0
PWY-621: sucrose degradation III (sucrose invertase)	0.000224118	4.89e-05	0.000168099	0.000142999	0.000172769	0.000106095	6.68e-05	0.000109241	0.0001273	5.09e-05	7.46e-05	6.49e-05	0.000162706	7.8e-05	0.000159966	0.000200685	0.000148325	0.000298861	0.000290663	0.000198549	9.27e-05	8.44e-05	0.000151878	8.75e-05	0.000153717	0.000325457	0.00019917	0.000157289	0.000117353	0.000126233	3.68e-05	0.000103995	0.000182019	5.26e-05	0.000113484	5.56e-05	4.57e-05	6.94e-05	6.62e-05	0.00012537	3.67e-05	0.000138724	0.000176499	0.000126462	0.000210496	9.05e-05	0.000264681	0.000168646	7.76e-05
PWY-622: starch biosynthesis	2.91e-05	3.18e-05	7.78e-06	7.83e-06	2.62e-05	0	2.03e-05	0	0	9e-06	0	5.99e-05	4.16e-05	5.73e-05	2.42e-06	4.68e-05	1.6e-05	0.000154672	0	0	5.59e-05	0.000138297	0	1.2e-05	3.94e-06	0.000109406	2.43e-05	9.85e-05	8.7e-06	0	2.01e-05	2e-05	3.28e-05	6.28e-05	0	6.33e-06	0	6.24e-05	2.48e-05	6.3e-06	0.000146826	8.54e-05	1.46e-05	5.21e-05	0	1.44e-05	0	2.17e-05	4.1e-05
PWY-6270: isoprene biosynthesis I	0.000246272	0.000157239	0.000242638	0.000138061	0.000312378	0.0001704	0.000171424	0.000222328	0.000223008	0.000145464	0.000151019	0.00016053	0.000221528	0.000234947	0.000338284	0.000289532	0.000253545	0.000215677	0.000269403	0.000259669	0.000281292	0.000357607	0.000202249	0.000200771	0.000192273	0.000323676	0.000304255	0.00036266	0.000234393	0.000254622	0.000176531	0.000286257	0.000254355	0.000152435	0.000301208	0.000118431	0.000154731	0.000154042	0.000259163	0.000220598	0.000146718	0.000340694	0.000198639	0.000191738	0.000313442	0.000226171	0.000358052	0.000242886	0.000186054
PWY-6277: superpathway of 5-aminoimidazole ribonucleotide biosynthesis	0.000467466	0.000612228	0.000417863	0.000519051	0.00050144	0.000523481	0.000462164	0.000485849	0.000482234	0.000420177	0.000366245	0.000441647	0.000608633	0.000543827	0.00054467	0.000379627	0.000534647	0.000319918	0.000509065	0.000374222	0.000420686	0.00048352	0.000480419	0.000401439	0.000441871	0.000386904	0.000412995	0.000469524	0.000417794	0.0004064	0.00049567	0.000498431	0.000435929	0.00042532	0.000482152	0.000396396	0.00037689	0.000438989	0.000359731	0.000460818	0.000335916	0.000438866	0.000537006	0.000446023	0.000481736	0.000384364	0.000478788	0.000460687	0.000537025
PWY-6281: L-selenocysteine biosynthesis II (archaea and eukaryotes)	0	0	0	0	0	0	0	0	0	0	0	0	0	0	0	0	0	0	0	0	0	0	0	0	0	0	0	0	0	0	0	0	0	0	0	1.38e-06	0	0	0	0	0	0	0	0	0	0	0	0	0
PWY-6282: palmitoleate biosynthesis I (from (5Z)-dodec-5-enoate)	6.99e-05	3.15e-05	0.000265955	8.04e-05	8.7e-05	4.05e-05	7.78e-05	8.16e-05	0.000154914	6.01e-05	0.00020525	6.84e-05	0.000113631	9.74e-05	0.000115455	0.000199583	0.000133725	0.000315977	8.12e-05	0.000262323	9.3e-05	0.000118313	8.84e-05	9.8e-05	2.02e-05	0.00024685	0.000288776	0.000165682	9.7e-05	0.000207612	5.76e-05	4.75e-05	0.000248489	3.63e-05	0.000301141	5.66e-05	7.07e-06	7.74e-05	0.000188691	5.63e-05	7e-05	0.000117466	0.000116376	8.34e-05	0.000316718	7.84e-05	0.000113849	0.000150481	0.000222988
PWY-6284: superpathway of unsaturated fatty acids biosynthesis (E. coli)	1.03e-05	2.64e-06	0.000114826	0	0	3.51e-06	7.8e-06	0	2.21e-05	2.34e-05	7.79e-05	3.24e-06	7.22e-06	3.17e-05	2.45e-05	4.49e-05	1.94e-05	0.00014025	1.56e-06	0.000104563	1.69e-05	1.8e-05	2.15e-05	1.89e-05	2.72e-06	4.96e-05	4.37e-05	0.000124316	3.14e-05	0.000110651	1.28e-05	7.53e-06	0.000160569	0	0.000181808	0	4.82e-06	3.84e-06	5.22e-05	3.51e-05	2.37e-05	6.57e-05	4.19e-06	0	0.000215171	5.77e-05	7.1e-06	3.89e-05	7.29e-06
PWY-6285: superpathway of fatty acids biosynthesis (E. coli)	1.16e-05	5.06e-06	0.000165402	0	0	0	1.07e-05	0	4.03e-05	3.73e-05	0.000112523	5.18e-06	1.18e-05	5.24e-05	3.88e-05	7.53e-05	3.4e-05	0.000192071	0	0.000154198	2.96e-05	3.28e-05	2.05e-05	3.37e-05	4.26e-06	8.46e-05	7.62e-05	0.000138895	5.16e-05	0.000150688	2.25e-05	0	0.000199713	0	0.000228646	0	0	7.45e-06	7.51e-05	1.05e-05	6.07e-06	8.25e-05	8.22e-06	0	0.000254493	7.71e-05	1.37e-05	6.58e-05	9.69e-06
PWY-6292: superpathway of L-cysteine biosynthesis (mammalian)	6.52e-05	4.2e-05	6.98e-05	5.41e-05	0.000108921	5.55e-05	7.92e-05	6.18e-05	2.18e-05	3.78e-05	8.6e-06	6.7e-05	0.000156055	7.05e-05	7.42e-05	8.67e-05	6.56e-05	9.75e-05	2.5e-05	6.06e-05	9.27e-05	3.1e-05	8.49e-05	8.48e-05	9.29e-05	9.45e-05	6.09e-05	5.24e-05	5.19e-05	7.58e-05	5.73e-05	9.96e-05	2.05e-05	3.72e-05	3.09e-06	6.06e-05	1.99e-05	7.09e-05	1.83e-05	9.2e-05	1e-05	5.88e-05	0.00014456	6.49e-05	2.07e-05	6.16e-05	2.36e-06	0.000107417	2.96e-05
PWY-6293: superpathway of L-cysteine biosynthesis (fungi)	4.09e-07	1.98e-06	4.13e-05	3.06e-06	0	0	1.34e-06	0	1.12e-05	5.37e-06	1.33e-05	7.86e-07	6.56e-07	1.23e-05	4.7e-06	6.55e-05	2.7e-06	5.92e-05	1.84e-07	2.84e-05	5.58e-06	9.4e-06	2.95e-06	4.31e-06	1.2e-06	5.5e-06	3.35e-05	3.69e-05	9.99e-06	3.22e-05	2.22e-06	0	3.68e-05	0	7.18e-06	0	0	3.98e-06	1.19e-05	0	1.02e-06	1.44e-05	0	1.12e-05	3.72e-05	6.47e-06	3.37e-06	5.57e-06	1.22e-06
PWY-6305: superpathway of putrescine biosynthesis	0.0001224	0.000112199	0.000151635	0.000132101	0.00014918	0.000228394	9.38e-05	0.000132656	5.91e-05	4.24e-05	8.86e-05	0.000100382	9.64e-05	9.25e-05	9.66e-05	0.000172065	9.96e-05	0.000332234	0.000127097	0.000129938	0.000126586	5.05e-05	8.51e-05	7.95e-05	9.31e-05	0.00025082	0.000121945	0.000119557	5.95e-05	6.21e-05	4.94e-05	0.000107028	0.000231598	2.07e-05	0.000150505	9.58e-05	3.15e-05	5.99e-05	0.000119731	0.000116264	2.28e-05	7.79e-05	0.000165339	0.000151913	0.000183714	6.46e-05	3e-05	0.000144403	0.000165664
PWY-6317: D-galactose degradation I (Leloir pathway)	0.000278134	0.000254455	0.000237123	0.000260002	0.000294036	0.000631341	0.000270781	0.000176753	0.000158897	0.000251582	0.000186197	0.000241825	0.000390852	0.000252777	0.000355003	0.000293347	0.000205624	0.000207551	0.000420352	0.000237898	0.000237678	0.000105636	0.000225594	0.000226174	0.00025625	0.000341287	0.000217832	0.000376425	0.000231807	0.000210929	0.000247627	0.00023236	0.000271071	0.000274184	0.000381779	0.000204147	0.000173447	0.000150996	0.000227482	0.000338221	0.000266519	0.000328813	0.000353881	0.00021916	0.000354804	0.00019766	0.000176316	0.000297971	0.000193515
PWY-6318: L-phenylalanine degradation IV (mammalian, via side chain)	9.25e-07	0	5.89e-06	0	0	0	3.16e-07	0	2.64e-06	0	7.15e-06	0	0	0	6.29e-07	7.13e-06	1.39e-06	1.98e-05	2.64e-07	9.39e-06	1.59e-06	1.56e-06	0	1.09e-06	0	1.52e-06	1.64e-06	1.4e-06	3.12e-07	0	0	4.18e-07	4.77e-06	5.42e-07	3.19e-06	0	0	0	1.24e-06	0	0	1.23e-06	0	0	1.73e-06	1.44e-06	6.69e-07	1.13e-06	2.93e-07
PWY-6328: L-lysine degradation X	5.99e-07	0	5.5e-06	0	0	0	0	0	1.08e-06	8.23e-07	1.91e-05	0	0	1.89e-06	2.02e-06	2.76e-06	2.53e-07	1.01e-05	0	5.33e-06	3.19e-06	0	0	4.43e-07	0	1.08e-06	2.22e-06	1.69e-06	1.1e-06	1.1e-05	0	0	5.79e-05	6.71e-07	8.1e-06	0	0	2.93e-07	9.59e-06	0	0	1.35e-06	0	0	1.71e-05	1.43e-06	0	7.06e-07	0
PWY-6349: CDP-archaeol biosynthesis	0	0	0	0	0	4.99e-06	0	0	0	0	0	0	0	1.93e-06	0	0	0	0	0	0	0	0	5.51e-06	0	0	0	0	0	0	0	0	0	6.02e-06	0	0	2.16e-06	0	0	0	0	0	0	0	0	9.53e-07	0	0	0	0
PWY-6350: archaetidylinositol biosynthesis	0	0	0	0	0	3.85e-06	0	0	0	0	0	0	0	1.63e-06	0	0	0	0	0	0	0	0	4.86e-06	0	0	0	0	0	0	0	0	0	5.53e-06	0	0	1.94e-06	0	0	0	0	0	0	0	0	7.45e-07	0	0	0	0
PWY-6353: purine nucleotides degradation II (aerobic)	4.48e-05	7.58e-05	0.00020539	3.78e-05	3.9e-05	4.33e-05	4.21e-05	2.42e-05	9.73e-05	5.55e-05	0.000132341	3.68e-05	7.24e-05	0.000110677	0.000119467	0.000102977	6.29e-05	0.000242564	0.000105437	0.000180774	0.000169832	6.48e-05	6.5e-05	7.62e-05	6.77e-05	0.000109149	6.8e-05	0.000213754	0.000107027	0.000100139	3.72e-05	4.22e-05	0.000279738	2.35e-05	0.000314841	4.2e-05	3.41e-05	4.47e-05	0.000135098	9.68e-05	2.08e-05	0.000162255	6.63e-05	4.77e-05	0.000370645	0.000114622	0.000105858	6.44e-05	5.93e-05
PWY-6385: peptidoglycan biosynthesis III (mycobacteria)	0.00050236	0.000671022	0.00043065	0.000584002	0.000565621	0.000633567	0.000464415	0.000503268	0.000462616	0.000452682	0.00041067	0.00054919	0.000655243	0.000607412	0.000543462	0.000423142	0.000539447	0.000325393	0.000542091	0.000376692	0.000479109	0.000531073	0.000572471	0.000558103	0.000690211	0.000433781	0.000422264	0.000550369	0.000534633	0.000499984	0.000539437	0.000532735	0.000438001	0.000522599	0.000467805	0.000587357	0.000428201	0.000661793	0.000387967	0.000558435	0.000526195	0.000439624	0.000581737	0.000513833	0.000441474	0.000444739	0.000474002	0.000517515	0.000582415
PWY-6386: UDP-N-acetylmuramoyl-pentapeptide biosynthesis II (lysine-containing)	0.000540465	0.000656328	0.000422525	0.000583511	0.000591567	0.000652905	0.000495831	0.000506041	0.000451386	0.000478754	0.000404666	0.0005651	0.00070014	0.000631414	0.000584895	0.0004215	0.000543103	0.000297526	0.000553478	0.000364975	0.000481979	0.000510472	0.000595754	0.000569353	0.000706259	0.000431009	0.000416853	0.000558641	0.000561132	0.000514878	0.00055898	0.000535834	0.000419295	0.000547143	0.000436028	0.000597009	0.000473243	0.000696166	0.000388767	0.000573346	0.000554803	0.000467527	0.000633077	0.000532126	0.000400798	0.000453795	0.000455041	0.000550367	0.000597535
PWY-6387: UDP-N-acetylmuramoyl-pentapeptide biosynthesis I (meso-diaminopimelate containing)	0.000535839	0.000655756	0.000421691	0.000580929	0.000587232	0.000648555	0.000490625	0.000504947	0.000450959	0.000481283	0.000404663	0.000563257	0.000690912	0.000632686	0.000574112	0.000420996	0.000539571	0.000303996	0.000550377	0.000366473	0.00048059	0.000509667	0.000584659	0.000579811	0.000693501	0.000421922	0.00041394	0.000538147	0.000546155	0.000523364	0.000559698	0.000528145	0.000420485	0.000539041	0.000448181	0.000593193	0.00046725	0.00069088	0.000386741	0.000569844	0.000550012	0.000464496	0.000622615	0.00052993	0.000424259	0.000452446	0.000463423	0.000540449	0.000594773
PWY-6396: superpathway of 2,3-butanediol biosynthesis	0	0	0	0	0	0	0	0	0	0	0	0	2.01e-06	0	0	0	0	7e-07	0	0	0	0	0	0	0	0	0	1.12e-06	0	0	0	0	0	0	0	0	0	0	0	0	0	0	0	0	0	1.45e-06	0	0	0
PWY-6435: 4-hydroxybenzoate biosynthesis III (plants)	1.99e-06	5.49e-06	0	1.07e-06	0	0	0	0	0	8.02e-07	0	0	2.11e-06	7.58e-06	0	6.35e-07	1.44e-06	1.91e-05	0	6.73e-07	9.19e-06	2.57e-05	0	9.31e-07	0	4.23e-07	3.24e-06	1.28e-05	0	1.14e-06	5.32e-07	5.69e-07	4.9e-07	4.05e-06	0	1.35e-06	0	0	0	7.77e-07	0	2.07e-06	1.46e-06	3.57e-06	0	2.17e-06	0	0	0
PWY-6467: Kdo transfer to lipid IVA III (Chlamydia)	0	0	0	0	0	0	0	0	0	0	5.58e-06	0	0	1.92e-06	0	0	0	1.78e-06	0	0	0	0	0	0	0	0	0	0	0	0	0	0	0	0	0	0	0	0	0	0	0	0	0	0	4.24e-05	0	0	0	0
PWY-6470: peptidoglycan biosynthesis V (&beta;-lactam resistance)	5.28e-05	6e-05	3.35e-05	4.24e-05	5.7e-05	4.81e-05	4.55e-05	3.7e-05	2.64e-05	3.11e-05	4.01e-06	2.83e-05	6.13e-05	5.81e-05	9.53e-05	7.61e-05	3.77e-05	1.04e-05	0.000126285	5.09e-05	1.08e-06	3.41e-05	0.000128265	5.15e-05	6.09e-05	5.02e-05	1.25e-05	9.15e-05	5.34e-05	5.97e-05	4.28e-05	0.000114647	2.58e-05	3.34e-05	2.98e-05	8.37e-05	2.86e-05	1.29e-05	5e-05	6.84e-05	1.45e-05	0.000116401	7.42e-05	0.000103497	9.77e-06	7.63e-05	1.04e-05	6.97e-05	8.17e-05
PWY-6471: peptidoglycan biosynthesis IV (Enterococcus faecium)	0	0	1.96e-06	0	0	0	0	0	0	0	0	0	0	0	0	0	0	3.88e-06	0	0	0	0	0	0	0	0	2.42e-06	0	0	1.07e-05	3.57e-05	0	1.11e-06	0	0	0	0	0	0	0	0	0	0	5.63e-06	0	0	0	0	0
PWY-6478: GDP-D-glycero-&alpha;-D-manno-heptose biosynthesis	1.6e-05	0	0	0	6.56e-06	0	1.9e-06	9.75e-06	0	2.92e-06	0	0	5.05e-07	7.77e-07	7.2e-06	0	0	0	0	0	0	2.62e-05	0	6.63e-07	0	0	6.87e-07	5.75e-06	1.78e-06	1.52e-06	0	6.06e-06	3.68e-07	1.38e-06	2.3e-07	1.01e-06	0	0	5.32e-06	5.55e-06	0	0	0	0	1.97e-06	1.07e-05	0	2.55e-06	0
PWY-6507: 4-deoxy-L-threo-hex-4-enopyranuronate degradation	0.000159732	9.13e-05	0.000112888	4.52e-05	5.51e-05	5.43e-05	5.58e-05	9.37e-05	4.32e-05	5.01e-05	7.75e-05	3.79e-05	0.00015879	5.16e-05	0.000143503	0.000115269	7.92e-05	7.39e-05	6.79e-05	7.79e-05	0.000115693	9.87e-05	8.27e-05	6.43e-05	7.24e-05	0.000124729	6.03e-05	6.6e-05	5.82e-05	5.36e-05	4.96e-05	0.000110315	8.03e-05	2.49e-05	0.000164212	2.98e-05	1.78e-05	6.24e-05	6.65e-05	7.72e-05	1.11e-05	5.16e-05	0.00012618	0.000100266	0.000140414	5.12e-05	3e-05	0.000127425	5.56e-05
PWY-6518: bile acids epimerization	0	0	0	0	0	9.68e-07	0	0	0	0	0	0	0	0	0	0	0	0	0	0	0	0	0	0	0	0	0	0	0	0	0	0	0	0	0	0	0	0	1.53e-06	0	0	1.32e-06	0	0	0	0	1.99e-06	0	0
PWY-6519: 8-amino-7-oxononanoate biosynthesis I	9.51e-05	3.77e-05	0.000247658	9.24e-05	9.59e-05	4.55e-05	8.55e-05	9.52e-05	0.000175903	6.03e-05	0.000132618	7.44e-05	0.000119491	9.18e-05	0.000126017	0.000165981	0.000151887	0.000259039	8.86e-05	0.000252717	0.000101169	0.00013464	9.7e-05	0.000104398	2.36e-05	0.00021631	0.000269208	0.000132472	9.85e-05	0.000140403	6.35e-05	5.67e-05	0.000236913	3.91e-05	0.000276556	6.39e-05	8.04e-06	8.07e-05	0.00018317	6.53e-05	6.77e-05	0.000121765	0.000130217	9.54e-05	0.000313942	8.45e-05	0.000130107	0.00016315	0.000224271
PWY-6527: stachyose degradation	0.000255316	0.0002367	0.000216091	0.000245465	0.000264532	0.000592412	0.000241401	0.000147498	9.62e-05	0.000161939	0.000252985	0.000237531	0.000374906	0.000267559	0.000326653	0.000257366	0.000132129	0.000222988	0.000405937	0.000173282	0.00016358	5.19e-05	0.000205547	0.000217507	0.00027408	0.000334865	0.000172823	0.000434574	0.00022441	0.000177228	0.000179334	0.000148149	0.00022767	0.000256976	0.000348909	0.000187716	0.000146009	0.000154842	0.000152111	0.000326385	0.00028971	0.000263112	0.000213662	0.000161556	0.000361554	0.000183921	0.000139712	0.000237749	0.000134182
PWY-6531: mannitol cycle	3.51e-06	3.45e-06	9.86e-05	8.1e-06	3.04e-05	5.65e-06	5.05e-06	8.07e-06	3.25e-05	1.41e-05	7.23e-05	2.55e-06	3.15e-06	3.24e-05	1.17e-05	4.69e-05	2.41e-05	0.000165093	7.38e-06	7.09e-05	3.68e-05	2.64e-05	1.05e-05	1.72e-05	6.34e-06	1.25e-05	5.92e-05	6.49e-05	3.44e-05	3.97e-05	1.29e-05	1.17e-05	0.000154405	5.85e-06	0.000110866	4.19e-06	4.53e-07	5.2e-06	3.36e-05	1.47e-06	6.68e-06	3.36e-05	1.24e-05	1.11e-05	0.000191067	1.36e-05	1.2e-05	2.34e-05	9.26e-06
PWY-6545: pyrimidine deoxyribonucleotides de novo biosynthesis III	2.51e-06	3.87e-06	0.000109777	7.43e-06	1.48e-05	2.63e-06	2.05e-06	0	5.2e-05	2.38e-05	6.48e-05	3.4e-06	3.24e-06	3.49e-05	2.88e-05	0.000113471	2.01e-05	0.000141586	7.09e-06	0.000113292	4.81e-05	1.33e-05	7.98e-06	1.71e-05	1.49e-05	0.000136886	0.000136763	7.11e-05	6.61e-05	6.74e-05	1.63e-05	3.05e-05	0.000150733	2.92e-05	0.000184233	3.15e-06	0	1.55e-05	3.46e-05	5.52e-06	2.81e-06	6.26e-05	1.19e-05	3.67e-05	0.000157647	3.45e-05	4.03e-06	3.86e-05	1.29e-06
PWY-6549: L-glutamine biosynthesis III	3.65e-05	5.4e-05	6.71e-05	3.05e-05	2.42e-05	5.14e-05	3.32e-05	2.06e-05	3.56e-05	5.94e-05	0.000115537	4.65e-05	5e-05	0.000127464	3.82e-05	0.000142506	3.32e-05	2.26e-05	2.68e-05	6.72e-05	2.42e-05	2.99e-05	2.47e-05	4.62e-05	3.13e-05	0.0001172	8.75e-05	5.42e-05	6.92e-05	6.9e-05	4.32e-05	3.31e-05	4.5e-05	7.28e-05	8.75e-05	1.5e-05	2.06e-05	3.49e-05	5.74e-05	1.65e-05	7.25e-05	0.00010263	5.7e-05	5.1e-05	6.36e-05	6.42e-05	3.4e-05	6.95e-05	3.04e-05
PWY-6562: norspermidine biosynthesis	0	0	2.24e-06	1.38e-06	0	0	0	0	0	1.32e-06	1.28e-05	0	1.82e-06	0	5.92e-07	1.06e-06	6.34e-07	2.74e-07	1.03e-06	2.77e-06	0	0	0	0	1.02e-06	3.28e-07	6.15e-06	0	9.53e-07	2.84e-06	6.73e-06	0	0	0	7.69e-07	0	0	2.42e-06	0	0	0	2.23e-06	0	3.6e-06	3.03e-07	7.75e-07	0	3.54e-06	0
PWY-6565: superpathway of polyamine biosynthesis III	0	0	0	0	0	0	0	0	0	0	0	0	0	0	0	0	0	3.65e-07	0	0	0	0	0	0	0	0	0	0	0	0	0	0	0	0	0	0	0	0	0	0	0	0	0	0	0	0	0	0	0
PWY-6572: chondroitin sulfate degradation I (bacterial)	3.85e-05	1.1e-06	7.47e-06	1.64e-06	0	1.17e-06	4.68e-06	2.83e-05	0	5.53e-06	1.57e-06	0	3.6e-06	3.2e-06	2.53e-05	2.34e-06	2.5e-05	0	1.07e-06	0	0	3.85e-05	8.6e-06	3.56e-06	6.87e-06	0	5.07e-06	0	4.97e-06	4.22e-06	3.2e-06	2.01e-05	1.52e-06	1.82e-06	1.99e-06	0	0	7.29e-07	1.03e-05	1.49e-05	0	1.51e-06	2.52e-06	1.06e-05	3.15e-06	1.87e-05	0	8.42e-06	9.38e-06
PWY-6588: pyruvate fermentation to acetone	6.8e-06	1.15e-05	3.04e-06	9.55e-07	3.85e-06	5.14e-06	3.81e-06	3.43e-06	8.66e-06	2.79e-06	1.03e-05	2.61e-06	1.39e-05	7.42e-06	3.63e-06	1.11e-05	2.1e-06	2.27e-05	7.94e-07	1.18e-05	9.82e-06	4.64e-06	1.01e-05	4.22e-06	9.01e-06	9.51e-06	1.18e-05	7.18e-06	7.92e-06	2.41e-05	7.53e-06	5.27e-06	4.34e-05	3.46e-06	8.66e-06	1.03e-05	1.23e-06	7.87e-07	2.26e-05	1.93e-06	1.42e-06	1.25e-05	5.53e-06	1.31e-05	9.08e-06	5.84e-05	2.67e-05	6.51e-06	1.36e-05
PWY-6590: superpathway of Clostridium acetobutylicum acidogenic fermentation	2.28e-05	4.68e-05	1.65e-05	2e-05	3.58e-05	3.21e-05	6.93e-06	1.81e-05	2.6e-05	2.28e-05	2.73e-06	2.65e-05	5.5e-05	4.95e-05	6.38e-05	1.91e-05	2e-05	1.03e-05	1.63e-05	1.97e-05	4.23e-05	4.7e-05	5.64e-05	3.85e-05	2.22e-05	3.39e-05	4.07e-05	4.26e-05	5.62e-05	2.73e-05	3.21e-05	2.42e-05	1.44e-05	2.83e-05	6.56e-06	3.09e-05	8.74e-06	1.95e-05	5.81e-05	3.85e-05	1.45e-05	4.94e-05	2.34e-05	3.45e-05	3.06e-05	4e-05	2.35e-05	3.04e-05	2.51e-05
PWY-6595: superpathway of guanosine nucleotides degradation (plants)	9.01e-06	3.15e-06	6.1e-06	8.6e-06	0	1.08e-05	8.18e-06	7.09e-06	1.12e-06	5.29e-06	1.56e-07	1.12e-05	1.48e-05	5.31e-06	1.12e-05	8.17e-06	2.24e-06	4.35e-05	7.82e-06	8.17e-06	1.18e-05	6.07e-07	2.15e-05	1.44e-05	1.03e-05	5.6e-05	1.12e-05	1.52e-05	1.67e-05	3.14e-05	4.45e-06	9.3e-06	2.15e-05	7.73e-06	4.43e-06	0	0	2.1e-05	2.32e-05	8.36e-06	6.26e-07	2.04e-05	7.55e-06	1.18e-05	5.15e-06	1.53e-05	1.38e-05	1.24e-05	1.69e-05
PWY-6606: guanosine nucleotides degradation II	1.93e-05	3.96e-05	0.00011542	1.96e-05	2.11e-05	2.18e-05	2.18e-05	1.31e-05	5.29e-05	2.57e-05	6.49e-05	1.87e-05	3.19e-05	5.32e-05	5.87e-05	6.1e-05	3.34e-05	0.000210754	5.74e-05	0.000111762	0.000104507	3.46e-05	3.22e-05	3.78e-05	3.18e-05	8.82e-05	3.33e-05	0.000113819	5.42e-05	5.39e-05	1.81e-05	2.29e-05	0.000174084	1.07e-05	0.000207788	2.19e-05	1.48e-05	3.03e-05	8.25e-05	5.34e-05	9.2e-06	0.000100403	3.49e-05	2.51e-05	0.000269957	6.69e-05	5.8e-05	3.41e-05	3.11e-05
PWY-6607: guanosine nucleotides degradation I	1.01e-05	3.17e-06	6.16e-06	8.73e-06	0	1.14e-05	8.39e-06	6.77e-06	1.12e-06	5.52e-06	1.56e-07	1.19e-05	1.66e-05	5.41e-06	1.16e-05	8.11e-06	2.25e-06	4.46e-05	7.92e-06	8.24e-06	1.19e-05	6.08e-07	2.38e-05	1.53e-05	1.1e-05	4.98e-05	1.09e-05	1.57e-05	1.77e-05	3.05e-05	4.61e-06	9.07e-06	2.2e-05	8.9e-06	4.45e-06	0	0	3.03e-05	2.32e-05	8.4e-06	6.27e-07	2.06e-05	7.65e-06	1.2e-05	5.17e-06	1.53e-05	1.41e-05	1.26e-05	1.74e-05
PWY-6608: guanosine nucleotides degradation III	6.97e-05	6.29e-05	0.000280798	3.91e-05	7.16e-05	3.27e-05	3.7e-05	6.39e-05	8.17e-05	6.71e-05	0.00028893	2.83e-05	0.00011177	0.000130999	0.000133531	0.000172308	6.51e-05	0.000261695	8.21e-05	0.000164155	0.000172254	5.63e-05	5.74e-05	7.27e-05	6.88e-05	0.00016631	0.000134472	0.00034728	0.000117839	0.000151252	3.15e-05	8.42e-05	0.000471041	2.39e-05	0.000494278	4.5e-05	3.71e-05	4.93e-05	0.000163952	9.86e-05	1.94e-05	0.000142688	6.07e-05	4.82e-05	0.000517374	0.00013058	8.61e-05	5.9e-05	5.61e-05
PWY-6609: adenine and adenosine salvage III	0.000547952	0.000692446	0.000396898	0.000583145	0.000560027	0.000636786	0.00049779	0.00053068	0.000477851	0.000397529	0.000307516	0.000525191	0.00069834	0.000589499	0.000570653	0.000441625	0.000536351	0.000225421	0.00058045	0.00037104	0.000462994	0.000405745	0.000605152	0.000579124	0.000735945	0.000435879	0.000413248	0.000469917	0.000540396	0.000486537	0.000518868	0.000529991	0.000395447	0.000454092	0.000377849	0.000665353	0.000363777	0.000643532	0.000400103	0.000572087	0.000435077	0.00043912	0.000558856	0.000562464	0.000381761	0.000476627	0.000462276	0.000538744	0.000564445
PWY-6612: superpathway of tetrahydrofolate biosynthesis	8.18e-06	6.92e-06	4.58e-05	0	0	1.65e-06	2.97e-06	8.26e-07	8.1e-06	1.05e-05	3.63e-05	0	1.02e-05	1.54e-05	2.26e-05	1.45e-05	3.82e-06	5.2e-05	1.43e-05	3.3e-05	3.28e-06	3.24e-06	6.42e-06	1.62e-05	6.14e-06	1.89e-05	1.42e-05	7.74e-05	1.18e-05	6.43e-05	1.29e-05	7.09e-06	6.22e-05	6.45e-06	0.000102767	0	1.03e-05	4.69e-07	2.17e-05	3.06e-05	9.9e-06	4.77e-05	5.43e-06	5.56e-06	0.000112139	2.51e-05	1.51e-05	1.32e-05	2.25e-06
PWY-6628: superpathway of L-phenylalanine biosynthesis	0.00021033	0.00016712	0.000137025	0.000193006	0.00013836	0.000419006	0.000120336	7.99e-05	4.06e-05	7.51e-05	0.00011708	0.000136961	0.000268734	0.000158697	0.000242811	0.00018792	0.000133107	0.000267487	7.25e-05	0.00013011	0.000198219	0.000317872	0.000186971	8.77e-05	0.000187543	0.000238002	0.000234815	0.000329715	0.0001108	0.00012683	0.000204316	0.000112226	0.000101419	9.05e-05	0.000225146	0.000195958	3.76e-05	0.000174831	8.27e-05	0.000165917	0.000294523	0.000168555	0.000279238	0.000176182	0.000150987	0.000203206	6.93e-05	0.000182763	8.4e-05
PWY-6629: superpathway of L-tryptophan biosynthesis	0.000436739	0.000527168	0.000308434	0.000474211	0.000417702	0.000488353	0.00037778	0.000393831	0.000338303	0.000258863	0.000235201	0.000365792	0.000545942	0.000416769	0.000473164	0.00036162	0.000440409	0.000253211	0.000538615	0.000330962	0.00032697	0.000409782	0.000407672	0.000373201	0.000502441	0.000417028	0.000369256	0.000481501	0.000380948	0.000272827	0.00036831	0.000373403	0.000260904	0.000358876	0.000371104	0.000391396	0.000231846	0.000324844	0.000264618	0.000411399	0.000422743	0.000382262	0.000530454	0.000388027	0.000279101	0.000351415	0.000382306	0.000448717	0.00037686
PWY-6630: superpathway of L-tyrosine biosynthesis	2.1e-05	4.41e-05	6.35e-05	8.77e-05	8.45e-05	7.93e-05	6.87e-05	5.68e-05	1.5e-05	3.5e-05	4.8e-05	5.36e-05	0.000106202	5.76e-05	7.74e-05	0.000134381	4.6e-05	0.000129861	6.02e-05	6.14e-05	6.07e-05	2.34e-05	0.000123356	6.02e-05	7.22e-05	0.000162677	9.19e-05	6.79e-05	6.69e-05	0.000114562	9.1e-05	5.98e-05	7.34e-05	2.35e-05	0.000115354	7.75e-05	4.34e-05	6.46e-05	7.08e-05	6.64e-05	6.05e-05	0.000108802	3.83e-05	0.000103978	0.000103938	9.28e-05	6.14e-05	8.88e-05	7.03e-05
PWY-6641: superpathway of sulfolactate degradation	0	0	0	0	0	0	0	0	0	0	0	0	0	0	0	0	0	0	0	0	0	0	0	0	0	0	0	0	0	0	0	0	0	0	0	0	0	6.64e-07	0	0	0	0	0	0	0	0	0	0	0
PWY-6690: cinnamate and 3-hydroxycinnamate degradation to 2-hydroxypentadienoate	1.23e-06	1.04e-06	4.22e-05	7.91e-07	0	1.16e-06	9.67e-07	0	8.18e-06	4.69e-06	3.79e-05	7.82e-07	0	1.66e-05	3.73e-06	5.18e-05	4.01e-06	0.000176473	3.84e-07	6.02e-05	2.58e-06	5.64e-06	1.77e-06	5.83e-06	0	7.65e-05	2.63e-05	3.5e-05	1.96e-05	1.88e-05	2.27e-06	1.9e-06	0.000125962	1.31e-06	0.000103908	0	3.69e-07	4.2e-06	6.04e-06	0	9.77e-07	1.56e-05	0	5.95e-06	0.000308966	5.67e-06	1.89e-06	7.31e-06	5.4e-07
PWY-6700: queuosine biosynthesis I (de novo)	0.000521777	0.000626423	0.000338814	0.000574411	0.000522056	0.000565707	0.000497047	0.000489153	0.000465278	0.000386077	0.000398965	0.00052659	0.000628534	0.000453115	0.000530104	0.000350039	0.000531495	0.000211171	0.000502917	0.000315887	0.0004709	0.000437366	0.000553749	0.000538542	0.000562927	0.00036176	0.000367445	0.000384774	0.000477669	0.000425319	0.00061062	0.000512407	0.000240051	0.000403207	0.00034806	0.000552641	0.000428828	0.000620291	0.000287441	0.000550471	0.000574292	0.000369419	0.000601085	0.0005518	0.000274888	0.000400517	0.000413306	0.000502371	0.000496867
PWY-6703: preQ0 biosynthesis	0.000261129	0.000479595	0.000257678	0.000353206	0.000314743	0.000515531	0.0002066	0.000358418	0.00039295	0.000109353	0.000125806	0.000297885	0.000269888	0.000292371	0.000278149	0.000189631	0.000398661	0.00012865	0.000272018	0.000229661	0.00024974	0.000368063	0.000237943	0.000240294	0.000412177	0.000148741	0.000302176	0.000178402	0.000240671	0.000167141	0.00025542	0.000373455	0.000164331	0.000194087	0.000257961	0.000317222	0.00014534	0.000168	0.000237711	0.000269596	0.000332253	0.000188395	0.000340916	0.000269482	0.000204233	0.000389096	0.000368562	0.00027305	0.000472896
PWY-6708: ubiquinol-8 biosynthesis (early decarboxylation)	0	0	0	0	0	0	0	0	5.9e-07	0	1.18e-05	0	0	1.64e-06	6.55e-07	0	4.61e-07	8.57e-06	0	6.87e-06	6.79e-07	2.13e-06	0	0	0	0	1.2e-06	7.54e-06	1.31e-06	0	0	0	0	0	0	0	0	0	0	0	0	0	0	0	1.11e-05	1.01e-06	2.89e-07	0	0
PWY-6731: starch degradation III	0.000206512	0.000185497	0.00015793	0.000186775	8.86e-05	8.1e-05	0.00012863	0.000125765	0.000133121	3.52e-05	2.61e-05	7.68e-05	0.000116333	5.92e-05	0.000213319	0.000118554	0.000173494	0.000127734	0.000133656	0.000136788	7.27e-05	0.000232143	0.000122672	8.52e-05	9.27e-05	5.63e-05	0.000133192	0.000156139	0.000108328	5.33e-05	3.39e-05	0.000246056	0.00019012	0.000106144	0.00021288	9.45e-05	3.71e-05	4.97e-05	0.000182274	0.000174464	4.39e-05	0.000157457	0.000136643	0.000164598	0.000206696	7.53e-05	0.000133628	0.000146521	0.000155704
PWY-6749: CMP-legionaminate biosynthesis I	3.2e-05	1.28e-06	1.75e-06	0	0	0	0	1.63e-05	0	5.72e-07	8.9e-07	0	9e-07	0	5.53e-05	0	0	2.01e-06	0	0	2.61e-06	2.76e-06	4.45e-06	0	0	0	0	0	0	3.02e-05	2.47e-06	1.59e-05	1.65e-06	1.49e-06	4.53e-07	0	0	1.18e-06	6.23e-05	0	0	1.5e-05	4.65e-06	0	0	1.85e-05	1.61e-06	1.39e-06	1.52e-06
PWY-6803: phosphatidylcholine acyl editing	9e-06	3.19e-06	0.000207619	6.5e-06	9.74e-07	2.3e-06	4.33e-06	0	3.67e-05	3.08e-05	8.31e-05	1.11e-06	2.81e-06	6.18e-05	7.46e-06	9.65e-05	1.76e-05	0.000227494	5.04e-06	0.000165056	1.98e-05	2e-05	6.74e-06	1.99e-05	3.52e-06	0.000141893	0.000102077	8.33e-05	4.25e-05	4.21e-05	7.71e-06	2.68e-06	0.000266896	2.09e-06	0.000279583	0	7.19e-07	8.31e-06	2.67e-05	2.17e-06	1.5e-06	6.25e-05	0	2.08e-05	0.000371309	2.28e-05	9.25e-06	3.77e-05	3.64e-06
PWY-6807: xyloglucan degradation II (exoglucanase)	0	0	1.79e-05	9.28e-07	8.09e-05	3.6e-06	1.02e-06	0	0	1.38e-05	5.87e-06	2.98e-06	0	2.43e-06	4.38e-06	1.32e-06	3.54e-05	0	2.09e-05	5.43e-06	5.8e-05	4.67e-05	6.43e-06	6.39e-06	1.55e-05	0	2.19e-06	5.74e-06	3.91e-06	0	0	2.56e-05	3.54e-06	2.92e-06	1.22e-06	0	0	3.03e-06	0	0	0	5.23e-06	2.18e-06	1.8e-06	0	0	0	3.34e-05	1.73e-05
PWY-6823: molybdopterin biosynthesis	0.00020668	0.000196706	0.000115629	0.000153797	0.00014463	0.000397755	0.000162927	9.72e-05	7.46e-05	7.2e-05	7.97e-05	0.000101674	0.000270836	0.000136046	0.000236253	0.000202747	0.000104869	0.000118445	0.000348842	0.000121519	9.69e-05	4.36e-05	0.000103123	0.00015531	0.000196505	0.000267432	0.000149339	0.000277087	0.000117076	7.97e-05	0.000179614	0.000114885	0.000141829	0.000148609	0.000185659	0.000177563	9.68e-05	0.000106479	7.96e-05	0.000130988	0.000279734	0.000198725	0.000256358	0.000123825	0.000141954	0.000189042	7.47e-05	0.000201643	7.62e-05
PWY-6859: all-trans-farnesol biosynthesis	7.28e-05	2.95e-05	5.67e-05	3.63e-05	7.36e-05	3.81e-05	4.22e-05	6.76e-05	7.72e-05	2.59e-05	2.34e-05	3.11e-05	5.5e-05	8.76e-06	0.000108599	5.22e-05	8.35e-05	6.65e-05	8.41e-05	0.000109708	1.5e-06	2.35e-05	4.74e-05	3.1e-05	4.15e-05	1.29e-05	8.01e-05	1.04e-05	1.71e-05	3.1e-05	2.62e-05	5.18e-05	5.93e-05	1.54e-05	3.62e-05	2.91e-05	4.07e-06	1.34e-05	8.66e-06	2.22e-05	2.19e-06	8.01e-05	5.87e-05	4.7e-05	2.59e-05	3.31e-05	0.00011793	6.52e-05	4.01e-05
PWY-6876: isopropanol biosynthesis (engineered)	0	0	3.38e-07	0	8.58e-07	0	0	5.39e-07	0	0	0	0	0	6.31e-07	0	0	0	1.93e-06	0	0	0	1.34e-06	9.12e-07	3.18e-06	0	5.4e-06	5.45e-06	0	5.36e-07	8.05e-07	3.68e-07	0	2.14e-06	1.12e-05	1.95e-06	1.58e-06	0	0	9.47e-06	0	0	8.81e-06	0	0	9.22e-07	0	0	0	2.43e-06
PWY-6892: thiazole component of thiamine diphosphate biosynthesis I	0.000207356	0.000246974	0.00022383	0.000232663	0.000148425	0.000322497	0.000153439	0.00018203	0.000186435	8.51e-05	0.000200433	0.00013583	0.000170637	0.000122361	0.000238903	0.000191549	0.000258909	0.000249703	0.000220928	0.000198873	0.000198501	0.000254168	0.00015837	0.000116988	8.83e-05	0.000259985	0.000193946	0.000233155	0.000135441	0.000134716	4.12e-05	0.000259453	0.000282343	0.0001052	0.000326425	0.000121849	0.000101564	6.12e-05	0.000228253	0.000238383	5.15e-05	0.000250725	0.00011285	0.000166128	0.000322547	0.000163841	0.000311709	0.000152682	0.000192235
PWY-6895: superpathway of thiamine diphosphate biosynthesis II	5.28e-05	3.76e-05	0.000258522	7.88e-05	6.78e-05	4.02e-05	3.6e-05	2.36e-05	0.000128155	7.3e-05	0.000176799	3.87e-05	4.88e-05	0.000225766	9.64e-05	0.000178422	0.000103371	0.000198847	0.000130637	0.000198862	8.84e-05	8.53e-05	9.92e-05	9.45e-05	9.04e-05	0.000196083	0.000168431	0.000179219	0.000147261	0.000142476	1.73e-05	7.57e-05	0.000232004	3.34e-05	0.00025408	6.39e-05	9.15e-05	5.73e-05	0.000141965	3.57e-05	1.03e-05	0.000129549	4.82e-05	5.53e-05	0.00023323	0.000118445	3.5e-05	0.000121075	0.000127785
PWY-6897: thiamine diphosphate salvage II	0.000287971	0.000368355	0.000253399	0.000338887	0.000292663	0.000312763	0.00031781	0.000248201	0.000213959	0.000291328	0.000238524	0.000302281	0.000311878	0.00027154	0.000303872	0.000231043	0.000293297	0.00021975	0.00032672	0.000217178	0.000280947	0.000254325	0.000236813	0.000234748	0.000305596	0.000260006	0.000256473	0.000315902	0.000241757	0.000196347	0.000336561	0.000298691	0.000201152	0.00030018	0.000224082	0.000227615	0.000297327	0.000168817	0.00017306	0.000233026	0.000296324	0.000207209	0.000345641	0.00025425	0.000204801	0.000213061	0.00027108	0.00026137	0.000320415
PWY-6901: superpathway of glucose and xylose degradation	0.000225251	0.000252337	0.000223225	0.000262547	0.000193505	0.000161647	0.00014365	0.00020664	0.000195426	8.65e-05	0.000136796	0.00015704	0.000221331	0.000126587	0.00021956	0.000249203	0.000239361	0.000312881	0.000208256	0.000236592	0.00015762	0.00024851	0.000194722	0.000144013	0.000143451	0.000282626	0.000238802	0.000285683	0.000133621	0.000187935	0.00011139	0.000187281	0.000302701	0.000122505	0.000325756	0.000188198	1.3e-05	0.000135188	0.000194274	0.000207046	0.000126222	0.000202717	0.000249967	0.00022282	0.000356818	0.000185852	0.000250178	0.000206429	0.000190766
PWY-6902: chitin degradation II (Vibrio)	0.000180361	0.000127692	9.91e-05	0.000171615	5.32e-05	3.73e-05	7.69e-05	0.000105201	0.000145277	3.86e-05	1.35e-05	5.99e-05	4.74e-05	4.18e-05	0.000132109	9.8e-05	0.000185647	0.000153926	9.61e-05	0.000135408	2.73e-05	0.00019753	9.22e-05	6.89e-05	3.4e-05	0.000131785	0.000110901	5.54e-05	2.46e-05	7.93e-05	2.6e-05	0.000158175	4.77e-05	2.27e-05	0.000165149	5.9e-05	9.13e-06	4.02e-05	0.000101899	0.000143897	1.76e-05	7.46e-05	0.00010911	9.85e-05	0.000160374	6.7e-05	9.1e-05	5.77e-05	9.6e-05
PWY-6906: chitin derivatives degradation	0.000161116	0.000163562	6.94e-05	0.000200102	1.42e-06	3.24e-05	6.34e-05	9.68e-05	0.000136763	9.79e-06	6.9e-06	4.87e-05	7.57e-05	1.41e-05	0.000115223	1.24e-05	8.02e-05	0	2.73e-05	9.09e-05	5.85e-06	0.000103106	5.75e-05	2.4e-05	3.58e-05	5.08e-06	7.28e-05	0	3.27e-05	2.79e-05	2.96e-06	0.000217215	3.59e-05	7.98e-05	5.06e-05	1.62e-05	0	1.67e-05	6.03e-05	9.28e-05	2.76e-05	2.25e-05	3.65e-05	4.39e-05	1.13e-05	2.21e-05	7.15e-05	6.37e-05	3.98e-05
PWY-6920: 6-gingerol analog biosynthesis (engineered)	1.51e-06	3.59e-06	0	7.5e-07	0	0	0	0	0	0	0	0	5.23e-07	5.48e-07	0	2.95e-07	6.76e-07	2.13e-06	0	0	6.62e-06	1.08e-05	0	0	0	0	2.38e-06	0	0	0	0	0	3.1e-07	0	0	1.05e-06	0	0	0	0	0	1.49e-06	0	6.13e-07	0	0	0	0	0
PWY-6922: L-N&delta;-acetylornithine biosynthesis	2.85e-07	4.18e-07	2.27e-05	4.22e-06	4.83e-06	0	1.77e-06	5.28e-06	4.83e-06	2.92e-06	1.45e-05	2.57e-06	5.01e-06	3.01e-06	4.93e-06	3.18e-05	3.4e-06	1.1e-05	2.33e-06	3.58e-05	4.71e-06	8.06e-07	5.16e-06	2.54e-06	5.85e-07	2.77e-05	5.95e-05	2.53e-06	1.72e-06	2.03e-05	4.98e-06	2.53e-06	1.14e-05	1.02e-06	1.57e-05	0	7.2e-07	5.53e-06	2.29e-06	2.25e-06	1.68e-06	4.26e-06	6.08e-06	8.81e-06	2.77e-05	4.6e-06	8.67e-07	1.47e-05	0
PWY-6936: seleno-amino acid biosynthesis (plants)	0.000182289	0.000152099	0.000233347	0.000155883	0.000176291	0.000372517	0.000140135	5.34e-05	6.43e-05	0.000104005	0.000124443	0.000127657	0.000197711	0.000152889	0.000239588	0.00027684	0.000106482	0.000330871	0.00015849	0.000182693	0.000157526	0.000316454	0.000182266	0.000143761	0.000227364	0.000352576	0.000246743	0.000347589	0.000180369	0.000205982	0.00016401	0.000101221	0.000282603	0.000119738	0.000322639	8.81e-05	5.91e-05	8.98e-05	0.000166407	0.00016331	9e-05	0.000243053	0.000255801	0.000152442	0.000336885	0.00010444	9.88e-05	0.000230329	4.32e-05
PWY-6953: dTDP-3-acetamido-&alpha;-D-fucose biosynthesis	0	0	0	0	0	0	0	0	0	0	0	0	0	0	0	0	0	0	0	0	0	0	8.7e-06	0	0	0	0	0	0	1.24e-05	0	0	1.15e-06	0	0	0	0	0	0	0	0	0	0	0	0	0	0	0	0
PWY-6957: mandelate degradation to acetyl-CoA	0	0	0	0	0	0	0	0	0	0	0	0	0	0	0	0	7.71e-07	0	0	0	0	0	0	0	0	0	2.54e-06	0	0	0	0	0	0	0	0	0	0	0	0	0	0	0	0	0	0	0	0	0	0
PWY-6961: L-ascorbate degradation II (bacterial, aerobic)	2.15e-06	4.5e-06	7.02e-05	6.76e-07	5.14e-07	2.35e-06	3.67e-06	0	1.92e-05	1.17e-05	7.91e-05	1.14e-06	1.51e-06	2.26e-05	9.74e-06	1.38e-05	8.19e-06	0.000100216	3.06e-06	5.48e-05	1.17e-05	1.03e-05	7.77e-06	4.04e-06	1.79e-06	0.000157309	6.83e-05	6.9e-05	2.23e-05	2e-05	4.13e-06	1.27e-06	0.00013252	1.82e-06	0.000159085	1.48e-06	0	4.37e-06	2.17e-05	0	3.21e-07	2.74e-05	1.07e-06	0	0.000212976	2.31e-05	8.01e-06	1.84e-05	1.4e-06
PWY-6969: TCA cycle V (2-oxoglutarate synthase)	6.99e-05	6.86e-05	0.000178636	9.18e-05	7.22e-05	7.99e-05	5.14e-05	5.67e-05	4.83e-05	6.27e-05	0.000109461	5.45e-05	6.39e-05	9.91e-05	7.19e-05	0.000163114	3.48e-05	0.000257181	4.22e-05	0.000149407	1.65e-05	3.64e-05	0.000106137	7.89e-05	7.68e-05	0.000213292	0.000177865	7.06e-05	7.05e-05	0.000103199	5.42e-05	5.54e-05	0.000184648	2.17e-05	0.000220353	6.21e-05	1.13e-05	4.88e-05	5.56e-05	9.9e-05	1.51e-05	8.74e-05	0.000114711	0.000116409	0.000284331	9.68e-05	1.72e-05	0.000105752	8.88e-05
PWY-6992: 1,5-anhydrofructose degradation	0	0	2.12e-05	0	0	0	9e-06	4.99e-06	1.89e-06	2.59e-06	4.91e-06	9.84e-07	0	2.37e-05	1.19e-05	8.06e-07	2.39e-07	1.7e-05	0	4.04e-06	1.43e-06	7.04e-05	8e-07	3.07e-06	0	7.11e-07	2.71e-07	4.93e-05	8.06e-06	0	0	1.69e-05	2.2e-05	8.83e-07	1.24e-05	7.21e-07	1.29e-07	0	9.92e-07	0	0	3.92e-06	0	0	6.02e-05	2.22e-06	1.56e-07	4.2e-06	0
PWY-7000: kanamycin biosynthesis	0	0	0	0	0	0	0	0	0	0	0	0	0	0	0	0	0	0	0	0	0	0	0	0	0	0	0	0	0	0	0	0	1.44e-06	0	0	0	0	0	0	0	0	0	0	3.58e-07	0	0	0	0	0
PWY-7009: 2,2'-dihydroxybiphenyl degradation	0	0	0	0	0	0	0	0	0	0	0	0	0	0	0	0	0	0	0	0	0	0	0	0	0	0	0	0	0	0	0	0	0	0	0	0	0	0	0	0	0	3.3e-07	0	0	0	0	0	0	0
PWY-7013: (S)-propane-1,2-diol degradation	2.22e-05	1.46e-05	5.44e-05	1.61e-05	9.19e-06	9.23e-06	4.64e-06	1.4e-05	2.5e-05	1.17e-05	4.23e-05	8.84e-06	4.28e-06	9.81e-06	1.4e-05	0.00022346	2.12e-05	0.00044653	7.03e-06	0.000123332	1.18e-05	9.58e-06	1.25e-05	1.95e-05	1.11e-05	0.000439163	0.000135853	3.03e-06	9.4e-06	0.000119518	1.43e-05	1.37e-05	2.55e-06	2.56e-06	1.2e-05	4.98e-06	8.05e-06	3.69e-05	4.68e-05	3.68e-06	5.15e-06	6.47e-05	3.83e-06	3.74e-05	7.4e-06	1.8e-05	4.1e-06	4.81e-05	9.23e-06
PWY-702: L-methionine biosynthesis II	3.9e-05	4.76e-05	0.00014065	1.73e-05	2.98e-05	3.73e-05	2.96e-05	1.55e-05	3.17e-05	3.45e-05	5.63e-05	0.000109067	4.64e-05	6.89e-05	7.44e-05	0.000147015	3.29e-05	0.00031101	7.08e-05	0.00010096	5.11e-05	4.19e-05	3.08e-05	3.2e-05	3.2e-05	0.000227807	0.000132718	0.000192997	6.87e-05	6.93e-05	4.4e-05	4.19e-05	0.000192935	3.9e-05	0.000235124	2.22e-05	1.81e-05	5.28e-05	7.77e-05	3.73e-05	8.72e-05	0.000125764	4.33e-05	3.82e-05	0.000249046	5.35e-05	4.21e-05	0.000136727	2.1e-05
PWY-7031: protein N-glycosylation (bacterial)	0	0	1.64e-06	0	0	0	0	0	0	0	0	0	0	0	0	0	0	0	0	0	1.29e-06	0	0	0	0	0	0	0	1.42e-06	1.09e-05	0	0	1.5e-06	0	0	0	0	0	5.77e-06	0	0	0	0	0	0	0	0	0	0
PWY-7039: phosphatidate metabolism, as a signaling molecule	0	0	0	0	0	0	0	0	0	2.73e-06	0	0	0	2.34e-06	0	0	0	2.89e-07	6.26e-07	1.06e-05	0	1.15e-06	6.82e-07	0	0	2.3e-06	1.65e-06	0	6.79e-07	0	0	7.26e-07	0	0	5.74e-05	0	0	0	4.25e-06	0	0	6.97e-06	0	0	0	1.66e-06	0	1.44e-06	0
PWY-7094: fatty acid salvage	6.95e-07	2.75e-06	1.72e-05	0	0	0	2.75e-07	0	4.73e-06	9.76e-06	2.84e-05	0	1.41e-06	3.95e-06	1.06e-06	1.98e-05	3.85e-06	2.1e-05	0	4.05e-05	2.32e-06	1.16e-06	0	0	0	0.000127325	5.35e-05	1.71e-05	6.88e-06	1.71e-05	4.18e-06	8.56e-07	3.75e-05	2.72e-07	4.44e-05	0	0	2.21e-06	7.99e-06	0	2.41e-07	3.14e-06	0	0	4.2e-05	5.49e-06	4.7e-06	2.19e-05	5.49e-07
PWY-7111: pyruvate fermentation to isobutanol (engineered)	0.000280773	0.000271211	0.000415851	0.000194679	0.000206079	0.000468201	0.000250678	6.71e-05	0.000170779	0.000120774	0.000344523	0.000179492	0.000316322	0.000299551	0.000358207	0.000371139	0.000203705	0.000518955	0.000324737	0.000335833	0.000175909	0.000301448	0.000194059	0.000214287	0.000257929	0.000471758	0.000407955	0.000518449	0.000230169	0.000286743	0.000241767	0.000238831	0.000487355	0.000493594	0.000609567	0.000175331	0.000134932	0.000205139	0.000297122	0.000214416	0.000164604	0.000385488	0.000283362	0.000226175	0.000603141	0.000305442	0.000187976	0.00028707	0.000314299
PWY-7115: C4 photosynthetic carbon assimilation cycle, NAD-ME type	4.59e-06	6.62e-05	7.37e-05	2.5e-05	1.82e-05	2.23e-05	2.27e-05	1.04e-05	2.08e-05	3.92e-05	5.05e-05	4.76e-05	4.78e-05	5.76e-05	3.25e-05	0.000120559	2.75e-05	0.000156981	2.57e-05	0.000117951	1.62e-05	6.64e-05	4.57e-05	3.31e-05	1.76e-05	0.000198994	0.000102494	0.000152393	3.94e-05	4.58e-05	2.76e-05	1.17e-05	0.000130821	7.49e-05	0.000126505	1.28e-05	0	8.19e-05	3.79e-05	7.74e-06	4.98e-05	5.79e-05	5.03e-06	5.7e-05	0.000155838	1.64e-05	9.84e-06	5.26e-05	2.27e-05
PWY-7117: C4 photosynthetic carbon assimilation cycle, PEPCK type	2.36e-05	5.64e-05	0.000174366	2.05e-05	9.74e-06	1.94e-06	1.84e-05	4.33e-06	5.2e-05	4.18e-05	0.000121224	4.16e-05	3.87e-05	8.12e-05	2.67e-05	0.000211062	4.17e-05	0.000419882	1.14e-05	0.000187264	7.14e-05	0.000217334	1.54e-05	3.89e-05	1.41e-05	0.000217926	0.000182388	0.000232885	7.06e-05	9.09e-05	3.02e-05	2.59e-05	0.000262317	6.75e-05	0.000283274	7.88e-06	1.48e-05	9.38e-05	6.86e-05	9.55e-06	8e-05	0.000128486	2.22e-05	5.85e-05	0.000326896	3.64e-05	3.82e-05	6.08e-05	3.25e-05
PWY-7118: chitin deacetylation	2.52e-06	3.31e-06	8.07e-05	2.96e-06	1.39e-06	2.74e-06	2.36e-06	3.69e-07	1.38e-05	1.4e-05	6.34e-05	1.42e-06	1.4e-06	1.97e-05	9.93e-06	8.86e-05	6.86e-06	0.000213406	2.36e-06	0.000102064	8.71e-06	1.14e-05	9.05e-06	9.51e-06	1.47e-06	0.000165775	7.21e-05	6.16e-05	3.32e-05	3.64e-05	5.2e-06	5.07e-06	0.000166092	3.03e-06	0.000190276	5.61e-07	2.57e-07	8.5e-06	1.76e-05	0	2.2e-06	3.97e-05	1.61e-06	1.43e-05	0.000298332	1.8e-05	9.8e-06	2.17e-05	4.07e-06
PWY-7124: ethene biosynthesis V (engineered)	0	0	0	0	0	0	0	0	0	0	0	0	0	0	0	0	0	1.3e-07	0	0	0	0	0	0	0	0	0	0	0	0	0	0	0	0	0	0	0	0	0	0	0	0	0	0	0	0	0	0	0
PWY-7159: 3,8-divinyl-chlorophyllide a biosynthesis III (aerobic, light independent)	7.91e-07	0	0	0	0	0	0	5.18e-07	0	0	0	0	0	0	0	0	0	0	0	0	1.23e-06	0	0	0	0	0	0	0	0	1.66e-06	0	0	1.06e-06	0	0	0	0	0	5.24e-06	0	0	0	0	0	5.65e-07	0	6.18e-07	0	1.01e-06
PWY-7165: L-ascorbate biosynthesis VIII (engineered pathway)	0	0	1.82e-05	6.68e-07	0	0	3.1e-07	0	0	1.46e-06	1.51e-05	0	7.89e-07	0	1.09e-06	1.69e-05	3.13e-06	7.66e-05	0	3.91e-05	0	0	0	0	1.22e-06	2.93e-06	2.71e-05	0	0	5.23e-06	1.85e-06	0	0	8.42e-07	5.41e-06	0	0	3.05e-06	0	0	0	2.28e-06	0	0	1.87e-06	0	6.73e-07	6.75e-06	0
PWY-7184: pyrimidine deoxyribonucleotides de novo biosynthesis I	2.51e-06	3.88e-06	0.000116312	7.46e-06	1.48e-05	2.63e-06	2.05e-06	0	6.11e-05	2.34e-05	6.26e-05	3.4e-06	3.24e-06	3.48e-05	2.89e-05	0.00011419	2.05e-05	0.000210635	7.11e-06	0.000126806	4.79e-05	1.36e-05	7.99e-06	1.72e-05	1.49e-05	0.000157067	0.000182888	7.56e-05	6.79e-05	6.88e-05	1.63e-05	3.1e-05	0.000175622	2.92e-05	0.000217567	3.15e-06	0	1.55e-05	3.49e-05	5.53e-06	2.81e-06	6.41e-05	1.19e-05	3.72e-05	0.000201464	3.44e-05	4.04e-06	3.87e-05	1.29e-06
PWY-7185: UTP and CTP dephosphorylation I	0	2.64e-06	2.18e-06	0	1.03e-05	0	1.38e-06	0	3.43e-05	7.08e-06	1.99e-06	0	2.19e-06	4.08e-06	3.85e-06	7.79e-05	1.27e-05	0.000142752	0	1.82e-05	3.58e-05	4.61e-07	2.04e-06	1.09e-06	2.45e-06	0.000148139	3.94e-05	2.03e-05	1.1e-05	1.18e-06	1.11e-05	2.3e-05	0.000128148	2.52e-05	5.31e-06	0	0	0	1.35e-06	3.75e-06	5.09e-07	6.12e-06	8.16e-06	0	2.27e-05	5e-06	0	3.02e-05	0
PWY-7187: pyrimidine deoxyribonucleotides de novo biosynthesis II	0	0	4.84e-05	1.72e-06	0	0	0	0	1.43e-05	1.04e-05	3.61e-05	0	2.42e-06	1.54e-05	7.47e-06	4.87e-05	5.83e-06	0.00010815	0	7.33e-05	4.36e-06	6.91e-06	0	6.12e-06	0	0.000127471	9.1e-05	4.1e-05	1.63e-05	1.96e-05	1.49e-06	9.89e-07	9.76e-05	1.44e-06	0.000110063	0	0	6.14e-06	1.31e-05	4.56e-07	1.22e-06	1.78e-05	0	7.67e-06	0.000124693	7.79e-06	3.86e-06	2.04e-05	0
PWY-7196: superpathway of pyrimidine ribonucleosides salvage	9.05e-06	3.04e-05	0	5.94e-06	0	0	0	0	0	9.24e-06	0	0	1.52e-05	2.12e-05	0	6.92e-06	9e-06	7.53e-05	3.29e-06	0	1.38e-05	2.33e-05	0	0	0	0	1.81e-05	3.93e-05	0	0	2.95e-06	0	1.14e-06	1.03e-05	0	1.23e-05	0	0	0	5.84e-06	0	1.79e-05	5.45e-06	2.05e-05	0	0	0	0	0
PWY-7197: pyrimidine deoxyribonucleotide phosphorylation	0.000107545	8.15e-05	0.000130045	0.000174107	0.000148564	0.000309121	7.38e-05	7.71e-05	6.33e-05	4.77e-05	5.76e-05	0.000144172	0.000113128	9.3e-05	0.000132362	0.000119722	0.000125615	0.000184221	7.39e-05	0.000133387	0.000177363	0.000144459	0.000121602	6.6e-05	9.21e-05	0.000127742	0.000198911	9.14e-05	0.000106469	9.42e-05	0.000147316	0.000114039	0.00013389	5.98e-05	0.000203095	0.000176968	4.31e-05	0.000119906	7.99e-05	0.000144132	0.00022087	0.000154627	0.000178025	0.000117309	0.000159598	0.000197566	6.57e-05	0.000110843	9.03e-05
PWY-7198: pyrimidine deoxyribonucleotides de novo biosynthesis IV	3.62e-05	6e-05	5.67e-06	3.18e-05	5.54e-05	0.000109534	1.01e-05	4.48e-05	3.39e-05	1.98e-05	2.29e-06	5.45e-05	4.8e-05	7.39e-05	4.44e-06	7.09e-05	1.45e-05	0.000127688	7.39e-06	2.03e-05	8.46e-05	0.000162037	3.01e-05	1.86e-05	2.86e-05	0.000116264	6.69e-05	0.000117845	6.96e-05	1.78e-05	1.25e-05	5.13e-05	0.000108583	7.48e-05	8.08e-06	5.78e-05	1.1e-06	9.2e-05	4.22e-05	1.12e-05	0.000101953	9.34e-05	5.67e-05	4.5e-05	5.29e-05	8.61e-05	7.25e-05	3.16e-05	4.7e-05
PWY-7199: pyrimidine deoxyribonucleosides salvage	0.000395551	0.000514875	0.000288738	0.000414549	0.00040048	0.000371159	0.00036383	0.000454294	0.000395768	0.000280872	0.00024422	0.000421884	0.000425578	0.00042383	0.000356471	0.000262501	0.000420528	0.000140431	0.000362651	0.000254277	0.000342662	0.000388883	0.000404146	0.000384934	0.000463836	0.000251936	0.000299876	0.000178428	0.000401644	0.000435775	0.000370535	0.000424606	0.000228424	0.000364531	0.000244609	0.000459276	0.000273568	0.000443226	0.000258888	0.000396161	0.000295469	0.000283655	0.000383969	0.000410096	0.000255827	0.000338691	0.000394128	0.000358697	0.000465296
PWY-7200: superpathway of pyrimidine deoxyribonucleoside salvage	0	0	1.79e-06	0	0	0	0	0	0	0	0	0	6.01e-06	0	0	0	0	0	0	0	0	0	0	3.38e-06	0	0	2.71e-06	0	0	0	0	0	1.27e-06	5.52e-06	1.17e-06	0	0	0	0	2.22e-06	0	0	0	0	0	0	0	0	0
PWY-7204: pyridoxal 5'-phosphate salvage II (plants)	3.84e-06	5.26e-07	4.42e-05	0	0	3.93e-07	1.03e-06	0	1.04e-05	7.3e-06	4.33e-05	0	1.03e-06	1.32e-05	7.59e-06	1.88e-05	4.45e-06	6.09e-05	9.03e-07	4e-05	9.77e-06	7.32e-06	2.77e-06	2.65e-06	0	0.000112357	1.29e-05	3.16e-05	1.21e-05	1.18e-05	5.31e-06	1.59e-06	9.52e-05	2.63e-06	9.47e-05	7.38e-07	4.54e-07	1.1e-06	1.48e-05	0	7.85e-07	1.4e-05	0	5.16e-07	0.000107376	8.71e-06	5.71e-06	7.1e-06	6.79e-07
PWY-7208: superpathway of pyrimidine nucleobases salvage	0.000179411	0.000127877	0.000183271	0.000244939	0.000226986	0.000420371	0.000141869	0.000202005	0.000158368	0.000113867	9.45e-05	0.000202888	0.00016628	0.000140861	0.000189925	0.000172253	0.000236338	0.000224253	0.000204971	0.000214267	0.000242477	0.000189482	0.000172719	9.73e-05	0.000137335	0.000180248	0.000268408	0.000133129	0.00015158	0.00013187	0.000268936	0.000203975	0.000179069	9.54e-05	0.000271964	0.000251008	0.000110726	0.000169588	0.000110149	0.000217323	0.000300975	0.000218963	0.000283366	0.00016478	0.000210859	0.000292081	0.000240352	0.000175846	0.000127069
PWY-7209: superpathway of pyrimidine ribonucleosides degradation	3.38e-06	1.16e-05	1.7e-05	2.5e-06	0	0	5.93e-07	0	0	3.8e-06	4.21e-06	2.33e-06	8.19e-06	2.1e-05	9.97e-07	1.39e-05	4.22e-06	5.16e-05	1.36e-06	4.06e-06	1.92e-05	2.07e-05	0	4.03e-06	2.85e-06	1.15e-05	8.62e-06	7.7e-05	9.25e-06	5.53e-07	4.27e-06	4.1e-06	1.66e-05	3.29e-06	1.63e-05	3.51e-06	0	8.61e-06	8.37e-07	1.89e-06	3.09e-06	3.55e-05	6.37e-06	1.08e-05	5.24e-05	1.07e-06	0	7.25e-07	1.3e-05
PWY-7210: pyrimidine deoxyribonucleotides biosynthesis from CTP	0	4.27e-06	3.58e-06	0	1.61e-05	0	2.27e-06	0	4.14e-05	1.04e-05	3.22e-06	0	3.59e-06	6.53e-06	6.25e-06	8.28e-05	1.97e-05	0.000149576	0	2.76e-05	5.11e-05	7.66e-07	3.36e-06	1.79e-06	3.98e-06	0.000123808	5.71e-05	2.84e-05	1.69e-05	1.94e-06	1.73e-05	3.28e-05	0.000119575	3e-05	8.66e-06	0	0	0	2.22e-06	6.1e-06	8.46e-07	9.88e-06	1.31e-05	0	3.39e-05	8.17e-06	0	4.04e-05	0
PWY-7211: superpathway of pyrimidine deoxyribonucleotides de novo biosynthesis	4.7e-06	7.51e-06	4.98e-05	1.13e-05	2.53e-05	4.96e-06	3.93e-06	0	5.13e-05	2.69e-05	5.69e-06	5.97e-06	6.25e-06	3.76e-05	4.5e-05	0.000109529	3.22e-05	0.000180715	1.24e-05	6.86e-05	2.89e-05	2.19e-05	1.5e-05	2.67e-05	2.42e-05	0.000160551	8.67e-05	7.15e-05	3.6e-05	6.59e-05	2.37e-05	3.46e-05	0.00015801	2.08e-05	9.05e-05	5.98e-06	0	1.99e-05	4.43e-05	1.02e-05	4.29e-06	6.91e-05	1.09e-05	5.51e-05	5.56e-05	1.31e-05	7.4e-06	4.89e-05	2.53e-06
PWY-7218: photosynthetic 3-hydroxybutanoate biosynthesis (engineered)	0	0	0	0	0	0	0	0	0	0	0	0	0	0	0	0	0	1.2e-07	0	0	0	0	0	0	0	0	0	0	0	0	0	0	0	0	0	0	0	0	0	0	0	0	0	0	0	0	0	0	0
PWY-7220: adenosine deoxyribonucleotides de novo biosynthesis II	0.000158727	0.000106428	0.000181235	0.00022072	0.000199319	0.000366358	0.000117198	0.000225352	0.000294716	8.55e-05	7.52e-05	0.000166712	0.000131045	0.000106173	0.000164466	0.000151315	0.00030948	0.000236541	0.00017156	0.000247255	0.000238199	0.000180396	0.000136838	7.62e-05	0.000102273	0.000159971	0.000294246	0.000108822	0.000119222	0.000109033	0.000214131	0.000210767	0.000172748	7.15e-05	0.000272646	0.000207254	6.85e-05	0.000128701	9.45e-05	0.000174038	0.000184699	0.000187986	0.000284679	0.00013948	0.000210436	0.000267873	0.000340072	0.000150533	0.000102492
PWY-7221: guanosine ribonucleotides de novo biosynthesis	0.000493213	0.000636284	0.000397943	0.000541264	0.000575438	0.000683127	0.000568202	0.000533177	0.000464971	0.000623009	0.000497992	0.00058794	0.000657097	0.00063218	0.00054968	0.000388965	0.000550956	0.000265701	0.000553895	0.000350954	0.00058994	0.000545979	0.000575206	0.000495239	0.000662372	0.000460262	0.000383688	0.000535418	0.000463258	0.000402419	0.000590337	0.000530976	0.000313456	0.000611571	0.000358206	0.000528784	0.000570824	0.000467563	0.000405035	0.000538489	0.000510089	0.000485596	0.000595246	0.000522985	0.000379997	0.000402637	0.000492095	0.000522418	0.000617329
PWY-7222: guanosine deoxyribonucleotides de novo biosynthesis II	0.000158727	0.000106428	0.000181235	0.00022072	0.000199319	0.000366358	0.000117198	0.000225352	0.000294716	8.55e-05	7.52e-05	0.000166712	0.000131045	0.000106173	0.000164466	0.000151315	0.00030948	0.000236541	0.00017156	0.000247255	0.000238199	0.000180396	0.000136838	7.62e-05	0.000102273	0.000159971	0.000294246	0.000108822	0.000119222	0.000109033	0.000214131	0.000210767	0.000172748	7.15e-05	0.000272646	0.000207254	6.85e-05	0.000128701	9.45e-05	0.000174038	0.000184699	0.000187986	0.000284679	0.00013948	0.000210436	0.000267873	0.000340072	0.000150533	0.000102492
PWY-7228: superpathway of guanosine nucleotides de novo biosynthesis I	0.000243804	0.000182936	0.000252193	0.00031833	0.000298488	0.000483739	0.000195887	0.000319017	0.000368264	0.000151647	0.000131771	0.000262665	0.000219134	0.000182537	0.00025493	0.000220311	0.000405899	0.000257421	0.00026341	0.000296222	0.000343897	0.000273476	0.000222398	0.000132558	0.00017787	0.000239621	0.000340608	0.000181304	0.000192422	0.000175118	0.00032052	0.000304242	0.000227477	0.000128853	0.000321774	0.000302839	0.000123287	0.000205338	0.000153778	0.000266296	0.000302944	0.000275407	0.000387137	0.000221996	0.000276769	0.000331565	0.00041068	0.000234737	0.000176902
PWY-7229: superpathway of adenosine nucleotides de novo biosynthesis I	0.000361176	0.000301515	0.000343361	0.000448322	0.000417163	0.00062434	0.000280012	0.000427436	0.000448234	0.000200998	0.000178338	0.000365318	0.000351126	0.00028114	0.000378098	0.000319516	0.000509694	0.000310031	0.000382312	0.00036283	0.00037704	0.000371961	0.000339157	0.000221175	0.000278869	0.000344518	0.000430117	0.000279231	0.000299319	0.000271301	0.000393169	0.00041977	0.000312586	0.000195236	0.000427407	0.000441874	0.000157856	0.000322645	0.000227434	0.000377706	0.000345859	0.000358478	0.000530968	0.000332968	0.000358747	0.000432356	0.000464237	0.000346689	0.000279028
PWY-7234: inosine-5'-phosphate biosynthesis III	3.81e-05	4.96e-05	0.000209296	9.57e-05	0.000103733	9.12e-05	5.11e-05	2.41e-05	5.07e-05	2.49e-05	9.36e-05	9.54e-05	8.98e-05	0.000122754	8.31e-05	0.000198616	9.9e-05	0.000195435	1.46e-05	0.000170686	9.76e-05	0.000229975	9.15e-05	0.000126366	4.23e-05	0.000235016	0.000207012	0.000238228	0.000125097	0.000221192	6.85e-05	0.000107105	0.000219258	8.67e-05	0.000171658	1.68e-05	1.57e-05	0.000138924	0.000191318	5.94e-05	8e-05	0.000137668	7.92e-05	8.32e-05	0.000205637	6.97e-05	4.42e-05	7.71e-05	0.000329362
PWY-7237: myo-, chiro- and scyllo-inositol degradation	0.000231974	0.000206769	0.000158583	0.000233924	0.000224866	0.00046834	0.000271814	0.000150752	0.000155568	0.000284919	0.000241516	0.000149125	0.00037996	0.00039036	0.000382476	0.000346463	0.00018212	0.000245753	0.000409069	0.000153156	0.000222359	0.000294158	0.000164693	0.00016525	0.000394651	0.000390969	0.000230513	0.000438967	0.000193249	0.000136265	0.000323163	0.000245679	8.88e-05	0.000273426	0.000207991	0.000239512	0.000244833	0.000106902	0.000170135	0.00023001	0.000396823	0.000211698	0.000261427	0.000137806	0.000153296	0.00022763	0.000344628	0.000185738	0.000134208
PWY-7238: sucrose biosynthesis II	0.00078379	0.000678189	0.000509024	0.000639946	0.000561116	0.000676627	0.000564805	0.00049048	0.000376305	0.000277934	0.000210157	0.000507525	0.00094073	0.000503388	0.000729525	0.000637246	0.000554541	0.000448498	0.000931844	0.000422953	0.000359939	0.000526272	0.000676389	0.000606919	0.00063675	0.000655104	0.000363115	0.000824559	0.000547198	0.000384481	0.000320348	0.000558964	0.000509773	0.000392962	0.000607158	0.000511354	0.000214031	0.000578051	0.00035375	0.000767234	0.000469537	0.000612789	0.00082742	0.000665163	0.000516491	0.000521478	0.000331893	0.000695821	0.000460481
PWY-7242: D-fructuronate degradation	0.000152058	9.03e-05	0.000108838	4.47e-05	9.52e-05	5.46e-05	0.000102369	9.27e-05	6.42e-05	5.05e-05	7.3e-05	3.74e-05	0.000155538	0.000104615	0.000138416	0.000104769	7.82e-05	7.44e-05	8.15e-05	6.85e-05	0.000144273	9.82e-05	8.16e-05	6.56e-05	7.53e-05	6.78e-05	3.48e-05	6.39e-05	6.41e-05	4.42e-05	4.95e-05	0.000106969	8.03e-05	2.8e-05	0.000161748	5.34e-05	2.94e-05	6.4e-05	4.35e-05	7.55e-05	9.46e-06	5.43e-05	0.000145306	9.72e-05	0.000134956	5.09e-05	4.38e-05	0.000126157	5.52e-05
PWY-7245: superpathway of NAD/NADP - NADH/NADPH interconversion (yeast)	0	0	0	0	0	0	0	0	0	9.87e-07	1.05e-06	0	6.09e-07	0	1.59e-06	3.64e-06	1.55e-06	9.32e-07	0	1.99e-05	0	0	0	0	0	0	5.92e-06	0	0	0	0	0	0	0	0	0	0	0	0	0	0	0	0	0	5.12e-07	0	0	4.51e-06	0
PWY-724: superpathway of L-lysine, L-threonine and L-methionine biosynthesis II	0.000366265	0.000539457	0.000311056	0.000461926	0.00042453	0.000469812	0.000327053	0.000385952	0.000336827	0.000194858	0.000193317	0.000339353	0.000466901	0.000330987	0.000425657	0.000343179	0.000425882	0.000301612	0.000403792	0.000290486	0.000301543	0.000432505	0.000416449	0.000367554	0.000358924	0.000345133	0.000330704	0.000438513	0.000331833	0.000307806	0.000282201	0.000423176	0.000274228	0.000274345	0.000338859	0.000382695	0.000187958	0.000300394	0.0002818	0.000375005	0.000364224	0.000351224	0.000425619	0.000395495	0.000334784	0.000319679	0.000332008	0.000384382	0.000386671
PWY-7254: TCA cycle VII (acetate-producers)	0	3.35e-06	1.04e-05	7.88e-06	1.3e-06	4.28e-06	6.19e-06	0	0	2.75e-06	4.43e-06	2.54e-06	4.62e-06	9.08e-06	1.62e-05	1.03e-06	6.86e-07	0	1.51e-06	4.48e-06	3.32e-06	1.81e-06	1.28e-05	2.93e-05	5.58e-06	1.76e-06	3.79e-05	0	3.17e-05	2.91e-05	3.73e-06	3.38e-06	8.17e-06	5.29e-06	1.12e-05	4.92e-06	0	2.26e-05	4.12e-06	0	2.24e-06	3.85e-05	3.99e-06	4.83e-05	2.47e-05	4.14e-06	8.84e-06	2.33e-05	6.46e-06
PWY-7268: cytosolic NADPH production (yeast)	0	0	0	0	0	0	0	0	0	8.25e-07	8.16e-07	0	1.51e-06	0	1.84e-06	2.83e-06	1.81e-06	7.02e-07	0	1.9e-05	0	0	0	0	0	0	4.68e-06	0	0	0	0	0	0	0	0	0	0	0	0	0	0	0	0	0	3.87e-07	0	0	4.35e-06	0
PWY-7269: mitochondrial NADPH production (yeast)	0	0	1.57e-05	1.64e-06	0	0	1.95e-07	0	1.59e-06	4.78e-06	1.28e-05	0	1.01e-06	5.02e-06	2.28e-06	4.74e-05	2.17e-06	8.62e-05	0	4.35e-05	8.06e-07	1.04e-06	9.63e-07	2.28e-06	0	0.000102417	5.37e-05	0	4.31e-06	2.01e-05	1.98e-06	2.34e-07	2.84e-05	3.85e-07	4.22e-05	0	0	3.76e-06	1.43e-06	0	4.15e-07	3.93e-06	0	4.24e-06	3.23e-05	1.62e-06	0	1.01e-05	1.91e-07
PWY-7279: aerobic respiration II (cytochrome c) (yeast)	0	0	0	0	0	4.76e-07	9.97e-08	0	0	7.39e-07	0	0	0	0	0	0	0	3.82e-06	0	3.3e-07	0	0	6.11e-07	0	0	2.34e-07	0	0	0	0	4.19e-07	0	0	0	0	0	0	0	6.24e-07	0	0	1.49e-06	0	1.1e-06	0	0	0	0	1.5e-07
PWY-7282: 4-amino-2-methyl-5-diphosphomethylpyrimidine biosynthesis II	0.000249688	0.000326464	0.000179589	0.000258943	0.000183388	0.000154031	0.000178812	0.000174676	0.000194321	8.37e-05	0.000125834	0.000165004	0.000166223	0.000102543	0.000233282	0.000172943	0.000269243	0.000198692	0.000168359	0.000172021	0.000209964	0.000200716	0.000171556	0.000151448	0.000171849	0.000235405	0.000185189	0.000164431	0.00015186	0.000136301	5.95e-05	0.000272859	0.000186366	0.000167897	0.000215979	0.000139336	2.51e-06	0.000100067	0.00015895	0.000212767	0.000135556	0.000133962	0.000213737	0.000222398	0.000216865	0.000110341	0.000257094	0.000209697	0.000224683
PWY-7286: 7-(3-amino-3-carboxypropyl)-wyosine biosynthesis	0	0	0	0	0	2.85e-06	0	0	0	0	0	0	0	1.26e-06	0	0	0	0	0	0	0	0	4.57e-06	0	0	2.92e-07	0	0	0	0	0	0	7.81e-06	0	0	1.56e-06	0	0	0	0	0	0	0	0	6.7e-07	0	0	0	0
PWY-7294: D-xylose degradation IV	0	0	0	0	0	0	0	0	0	1.86e-06	0	0	0	0	0	0	4.11e-07	4.68e-06	0	1.66e-05	0	5.02e-07	0	0	0	0	2.75e-05	0	0	1.1e-06	0	6.72e-07	0	0	0	0	0	1.55e-06	1.21e-06	0	0	0	0	0	0	0	1.82e-06	8.25e-06	0
PWY-7312: dTDP-&beta;-D-fucofuranose biosynthesis	8.67e-05	9.28e-05	3.28e-05	1.68e-05	0	2.23e-05	1.95e-05	0.000211431	8.34e-05	1.87e-06	0	0	3.7e-05	1.82e-06	4.27e-05	2.54e-05	4.22e-05	0	5.77e-05	1.8e-05	0	0.00014077	0	3.63e-05	1.59e-05	9.05e-06	0	0	5.28e-06	0	2.89e-06	0.000185442	2.98e-06	1.07e-06	5.63e-05	2.57e-06	6.47e-07	1.69e-05	7.78e-06	1.37e-05	1.63e-06	3.34e-05	9.29e-05	0.000157625	4.89e-06	6.2e-06	0	8.37e-05	4.22e-05
PWY-7315: dTDP-N-acetylthomosamine biosynthesis	2.85e-06	0.000125279	5.86e-05	5.02e-06	3.59e-06	3.05e-05	0.000103576	2.28e-06	1.31e-05	8.49e-06	4.15e-05	5.74e-06	1.01e-05	4e-05	5.09e-05	7.66e-05	8.74e-06	0.000129875	5.79e-06	9.31e-05	6.46e-06	9.84e-06	9.13e-06	3.73e-05	3.81e-06	0.000162023	6.41e-05	2.07e-05	1.84e-05	4.15e-05	1.02e-05	1.56e-06	9.96e-05	2.64e-06	0.000106568	6.86e-07	5.95e-06	6.64e-05	1.41e-05	2.29e-06	1.04e-06	1.36e-05	9.42e-06	1.3e-05	0.000117833	9.23e-06	2.49e-06	2.6e-05	3.69e-06
PWY-7316: dTDP-N-acetylviosamine biosynthesis	5.82e-07	0	1.17e-06	7.25e-07	6.21e-06	0	1.83e-06	2.35e-06	0	0	0	2.07e-06	0	0	1.31e-05	0	1.22e-06	0	0	1.03e-05	0	3.96e-06	7.17e-06	0	0	5.96e-07	0	2.95e-05	4.38e-06	4.77e-06	0	0	3.23e-07	0	0	1.06e-06	0	0	5.57e-05	7.14e-06	0	0	0	1.56e-06	0	6.27e-07	0	0	5.3e-07
PWY-7323: superpathway of GDP-mannose-derived O-antigen building blocks biosynthesis	0.000183709	0.000120657	0.000113615	0.000124558	0.000138528	0.000103396	9.25e-05	7.97e-05	8.68e-05	6.43e-05	7.36e-05	0.000113795	0.000147357	7.1e-05	0.00017119	8.06e-05	0.000143792	6.86e-05	0.000170461	0.00012979	4.32e-05	7.32e-05	0.000132562	0.000131484	0.000111906	9.02e-05	0.000104467	8.56e-05	9.86e-05	8.01e-05	5.34e-05	0.0001147	0.000202263	5.45e-05	0.000202817	8.11e-05	3.71e-05	7.25e-05	0.000122787	0.000129156	3.67e-05	0.000122059	0.000142322	0.000115854	0.000206935	6.99e-05	7.72e-05	0.000175624	0.000132536
PWY-7328: superpathway of UDP-glucose-derived O-antigen building blocks biosynthesis	6.88e-05	9.35e-05	0.00014808	0.000113766	0.00010455	0.000280179	8.77e-05	4.4e-05	6.34e-05	6.65e-05	0.000153432	9.71e-05	0.000113294	0.000141929	0.000116629	0.000186279	7.28e-05	0.000225869	7.67e-05	0.000173458	7.01e-05	9.63e-05	0.000123393	8.55e-05	0.000100782	0.000280639	0.000197636	0.000214214	0.000139702	0.000157111	0.000181272	8.48e-05	0.000138999	0.00018229	0.000242261	0.00011105	6.89e-05	0.000102185	0.000152472	7.34e-05	0.000185486	0.000166046	0.00018169	0.000112637	0.000217497	0.000141415	8.46e-05	0.000123736	0.000101403
PWY-7332: superpathway of UDP-N-acetylglucosamine-derived O-antigen building blocks biosynthesis	0	0	0	0	0	0	2.99e-06	0	0	0	0	0	0	0	2.09e-05	0	0	0	0	1.04e-05	0	0	0	0	0	0	0	0	7.12e-06	1.27e-05	0	0	0	0	0	0	0	0	7.28e-05	2.03e-06	0	0	0	7.81e-06	0	0	0	0	0
PWY-7340: 9-cis, 11-trans-octadecadienoyl-CoA degradation (isomerase-dependent, yeast)	2.73e-07	1.42e-06	6.85e-07	1.25e-06	0	0	0	0	7.12e-06	0	0	0	4.09e-07	4.4e-07	8.44e-07	4.25e-07	8.61e-07	1.85e-06	5.78e-07	3.9e-07	4.77e-06	3.91e-06	1.02e-06	9.04e-07	0	0	2.26e-05	0	1.3e-06	1.45e-05	0	7.69e-07	5.35e-06	0	1.77e-06	0	0	0	1.06e-05	0	0	6.94e-06	0	5.47e-07	3.19e-06	3.92e-06	4.94e-06	0	4e-07
PWY-7345: superpathway of anaerobic sucrose degradation	6.31e-05	8.45e-05	0.000248649	9e-05	9.76e-05	0.000145717	7.66e-05	7.18e-05	0.000125991	7.12e-05	0.000143308	0.000134261	0.000104582	0.000132896	0.000124434	0.000214777	8.98e-05	0.000288296	3.29e-05	0.000248164	0.000102068	0.000175209	0.000154094	7.75e-05	8.9e-05	0.000276858	0.000243228	0.000209031	0.000159549	0.000152314	6.1e-05	0.000128209	0.000313196	9.1e-05	0.000275929	8.95e-05	3.96e-05	0.000133138	0.000137057	0.000139994	8.63e-05	0.000174679	0.000124689	0.00013617	0.000385484	0.000114283	9.38e-05	0.000141923	7.96e-05
PWY-7356: thiamine diphosphate salvage IV (yeast)	2.48e-05	3.92e-05	3.42e-05	5.73e-05	3.91e-05	5.81e-05	1.34e-05	2.21e-05	2.92e-05	1.52e-05	1.26e-05	4.82e-05	5.41e-05	4.42e-05	2.62e-05	0.000104874	2.38e-05	0.00018876	2.53e-05	4.67e-05	3.21e-05	0.000125118	3.3e-05	3.33e-05	5.78e-05	0.000181373	6.36e-05	9.69e-05	0.000107208	6.36e-05	3.13e-05	1.54e-05	2.53e-05	2.91e-05	2.88e-05	2.91e-05	4.16e-06	4.8e-05	2.64e-05	3.39e-05	2.92e-05	2.93e-05	2.2e-05	4.23e-05	1.71e-05	4.28e-05	2.32e-05	7.37e-05	4.73e-05
PWY-7357: thiamine phosphate formation from pyrithiamine and oxythiamine (yeast)	0.000361965	0.000362958	0.000235212	0.00034524	0.000308774	0.000428073	0.000309564	0.000216587	0.000168478	0.000254129	0.000218838	0.000293714	0.000451637	0.000252121	0.000379039	0.000345584	0.00025263	0.000235712	0.000431436	0.000209768	0.000247139	0.000239554	0.000256486	0.000244945	0.000309169	0.000370578	0.000246387	0.000406073	0.000258046	0.000195315	0.000322638	0.000270138	0.000175014	0.000281588	0.000226158	0.000223193	0.00026264	0.000178589	0.000137201	0.000252581	0.000302243	0.000266469	0.000388426	0.000261094	0.000176625	0.000215253	0.000247671	0.00031197	0.000254991
PWY-7371: 1,4-dihydroxy-6-naphthoate biosynthesis II	0	0	6.89e-06	2.38e-05	0	0.000258093	1.2e-06	0	0	0	1.46e-05	1.5e-06	0	6.98e-07	0	0	2.63e-06	0	3.47e-07	6.8e-07	1.09e-05	0	0	0	9.36e-06	0	3.61e-05	0	2.81e-06	1.06e-05	4.53e-05	0	0	0	6.3e-05	3.76e-05	0	0	1.1e-05	1.12e-05	0.00015247	0	2.74e-05	2.17e-06	4.26e-06	4.56e-05	0	6.69e-07	9.8e-06
PWY-7373: superpathway of demethylmenaquinol-6 biosynthesis II	0	0	0	0	0	0	0	0	0	0	0	0	0	0	0	0	0	0	0	0	0	0	0	0	0	0	0	0	0	0	2.52e-06	0	0	0	0	0	0	0	0	0	0	0	0	0	0	0	0	0	0
PWY-7374: 1,4-dihydroxy-6-naphthoate biosynthesis I	0	0	0	0	0	0	0	0	0	0	0	0	0	0	0	0	0	0	0	0	0	0	0	0	0	0	0	0	1.52e-06	0	0	0	0	0	0	0	0	0	0	0	0	0	0	0	0	0	0	0	0
PWY-7383: anaerobic energy metabolism (invertebrates, cytosol)	2.32e-05	4.34e-05	4.57e-05	7.84e-05	6.39e-05	0.000166113	2.17e-05	5.99e-05	2.03e-05	6e-06	7.86e-06	0.000102058	0.0001236	8.89e-05	7.77e-05	4.46e-05	2.9e-05	9e-07	1.8e-05	3.39e-06	1.8e-05	1.36e-05	0.000134182	0.000143625	7.91e-05	1.28e-05	5.12e-05	1.25e-05	0.000171373	0.000171012	4.52e-05	2.64e-05	7.11e-05	6.45e-05	6.11e-05	0.0001597	1.25e-06	0.000154606	8.49e-05	6.6e-05	4.38e-05	7.24e-05	3.11e-05	0.000145191	7.61e-05	3.67e-05	3.75e-05	8.01e-05	0.000100402
PWY-7384: anaerobic energy metabolism (invertebrates, mitochondrial)	0	0	3.23e-06	0	0	0	0	0	6.67e-07	0	4.08e-06	0	0	1.88e-06	4.93e-07	4.15e-06	2.29e-06	0	0	1.33e-05	3.05e-07	2.37e-07	3.73e-07	3.38e-07	0	1.73e-06	2.43e-06	2.68e-06	0	0	0	2.65e-07	1.1e-05	2.87e-07	1.36e-05	0	0	0	2.42e-06	0	2.14e-07	1.23e-06	0	0	2.76e-06	5.76e-07	0	5.23e-07	0
PWY-7385: 1,3-propanediol biosynthesis (engineered)	3.52e-06	2.57e-06	5.2e-05	0	0	1.53e-06	8.88e-07	7.86e-07	2.12e-05	6.67e-06	4.05e-05	0	2.22e-06	1.37e-05	3.83e-06	1.01e-05	1.72e-06	9.58e-05	2.94e-07	4.46e-05	1.08e-05	3.17e-06	5.69e-07	5.44e-06	0	7.15e-07	2.02e-05	8.62e-05	1.02e-05	5.94e-06	9.87e-07	1.9e-06	5.92e-06	6.48e-07	4.85e-05	2.29e-06	5.46e-07	2.67e-06	1.73e-05	0	1.52e-06	2.66e-05	8.71e-07	0	7.1e-06	2.35e-05	1.9e-06	1.85e-06	3.83e-06
PWY-7388: octanoyl-[acyl-carrier protein] biosynthesis (mitochondria, yeast)	0	0	4.08e-05	3.43e-06	0	0	0	0	5.01e-07	6.96e-06	5.27e-06	0	0	4.64e-06	0	3.76e-05	4.1e-06	7.91e-05	2.29e-07	1.84e-05	0	0	0	0	0	2.23e-06	2.44e-05	0	1.82e-06	2.27e-05	8.98e-07	0	6.33e-05	0	1.17e-05	0	1.35e-06	2.39e-06	3.14e-06	0	1.75e-06	7.12e-06	0	8.29e-06	1.23e-07	5.98e-06	0	9.42e-07	5.02e-07
PWY-7389: superpathway of anaerobic energy metabolism (invertebrates)	0	0	5.02e-06	0	0	0	0	0	1.06e-06	0	5.01e-06	0	0	3e-06	7.98e-07	6.37e-06	3.55e-06	0	0	3.91e-06	4.9e-07	3.82e-07	6.04e-07	5.47e-07	0	2.6e-06	3.84e-06	3.84e-06	0	0	0	4.26e-07	1.62e-05	4.65e-07	1.94e-05	0	0	0	3.82e-06	0	3.47e-07	1.97e-06	0	0	4.39e-06	9.19e-07	0	8.45e-07	0
PWY-7391: isoprene biosynthesis II (engineered)	0	0	0	0	0	0	0	0	0	0	0	0	0	0	0	0	0	9.54e-07	0	0	0	0	0	0	0	0	6.73e-07	0	0	1.12e-05	0	0	0	0	0	0	0	0	0	0	0	0	0	0	0	1.03e-05	0	0	0
PWY-7392: taxadiene biosynthesis (engineered)	0.000158636	6.8e-05	0.000110012	9.06e-05	0.000154469	8.87e-05	9.13e-05	0.000147583	0.000164242	5.63e-05	2.66e-05	7.08e-05	0.000129656	2.15e-05	0.000211217	9.54e-05	0.000182706	9.22e-05	0.000174385	0.000177531	4.45e-06	4.98e-05	0.000105811	6.76e-05	9.86e-05	3.14e-05	0.000142651	2.33e-05	3.69e-05	5.33e-05	5.64e-05	0.000103699	6.41e-05	3.39e-05	5.85e-05	7.26e-05	9.31e-06	3.48e-05	1.64e-05	5.62e-05	4.47e-06	0.000140401	0.000140399	0.000100373	4.29e-05	4.9e-05	0.000203577	0.000136065	8.77e-05
PWY-7396: butanol and isobutanol biosynthesis (engineered)	0	0	6.22e-06	0	0	0	0	0	0	0	5.15e-06	0	8.46e-07	0	1.71e-06	1.68e-05	0	4.21e-05	0	1.26e-05	0	0	0	0	0	1.18e-06	1.08e-05	0	0	6.91e-06	5.63e-07	0	0	0	3.49e-06	0	8.74e-07	1.99e-06	2.75e-06	0	0	1.86e-06	0	2.21e-06	0	0	0	9.87e-07	0
PWY-7399: methylphosphonate degradation II	0	0	0	0	0	0	0	0	2.42e-07	0	0	0	0	0	0	0	5.86e-07	0	0	0	0	0	1.26e-06	0	0	0	8.58e-07	0	3.56e-07	2.46e-07	0	0	0	0	0	0	0	0	5.46e-07	0	0	5.23e-07	0	0	0	0	1.48e-06	0	1.11e-07
PWY-7400: L-arginine biosynthesis IV (archaebacteria)	0.000382373	0.000348068	0.000304352	0.000340221	0.000305091	0.000239441	0.000286094	0.000200631	0.000167503	0.000143511	0.000180168	0.000273335	0.000310864	0.000296147	0.000376908	0.000382997	0.000269182	0.00032025	0.000169877	0.000256761	0.000241782	0.000265298	0.000314491	0.000279332	0.000210518	0.000410735	0.000301605	0.0004475	0.000330593	0.000298242	0.000165786	0.000287436	0.000296121	0.000239286	0.000380009	0.000282834	5.55e-05	0.000249961	0.00026142	0.000387895	0.000317001	0.000313771	0.000203891	0.00028879	0.000342239	0.000227248	0.000192533	0.00029516	0.000347169
PWY-7409: phospholipid remodeling (phosphatidylethanolamine, yeast)	0	1.61e-06	1.76e-05	0	0	0	0	0	0	1.22e-06	1.47e-05	0	3.72e-07	0	1.4e-07	2.29e-06	1.54e-06	1.18e-05	0	8.81e-06	0	1.13e-06	0	0	0	6.7e-07	1.65e-06	9.25e-06	0	1.47e-06	0	0	0	0	2.77e-05	0	0	0	2.53e-06	0	2.7e-07	3.72e-06	0	0	3.92e-05	0	1.56e-06	8.38e-07	0
PWY-7434: terminal O-glycans residues modification (via type 2 precursor disaccharide)	0	0	0	0	0	0	0	5.4e-07	5.38e-06	2.89e-07	3.82e-07	0	0	0	2.01e-07	1.95e-07	4.08e-07	1.14e-07	0	0	0	0	1.08e-06	3.44e-07	0	1.04e-06	2.39e-07	5.38e-07	6.87e-07	0	0	0	0	2.2e-07	9.77e-06	4.97e-07	5.36e-06	0	0	3.21e-07	0	2.87e-06	0	4.67e-07	0	0	0	2.03e-07	0
PWY-7446: sulfoquinovose degradation I	4.26e-07	0	1.74e-05	0	0	0	5.45e-07	0	2.76e-06	3.97e-06	1.71e-05	0	0	3.33e-06	1.39e-06	3.56e-06	1.36e-06	1.54e-05	1.71e-07	2.09e-05	2.06e-06	2.84e-06	0	1.5e-06	0	3.47e-06	2.97e-05	9.02e-06	3.08e-06	0	2.05e-06	1.83e-07	7.53e-06	0	2.78e-05	0	0	1.03e-06	3.13e-06	0	0	4.56e-06	0	0	1.91e-05	2.36e-06	4.05e-07	1.29e-05	0
PWY-7456: &beta;-(1,4)-mannan degradation	0.000158436	0.000109904	8.54e-05	0.000109355	0.000105586	7.7e-05	7.31e-05	5.77e-05	6.38e-05	1.93e-05	3.24e-05	9.27e-05	0.000115646	7.31e-05	0.000134907	3.98e-05	0.000116442	2.93e-05	9.11e-05	8.67e-05	3.37e-05	5.73e-05	0.000120061	0.000111216	9.4e-05	0.000135215	7.92e-05	8.97e-05	8.05e-05	4.27e-05	3.58e-05	8.59e-05	6.59e-05	4.79e-05	7.05e-05	6.24e-05	1.78e-06	7.59e-05	0.000140507	0.000120183	2.75e-05	5.1e-05	9.06e-05	9.29e-05	5.51e-05	5.04e-05	5.33e-05	0.000140828	0.000113892
PWY-7527: L-methionine salvage cycle III	0	0	0	0	0	0	0	0	0	0	0	0	0	0	0	0	0	0	0	0	0	0	0	0	0	8.02e-07	2.42e-06	0	0	0	0	0	0	0	0	0	0	0	0	0	0	0	0	0	0	0	0	0	0
PWY-7528: L-methionine salvage cycle I (bacteria and plants)	0	0	0	0	0	0	0	0	0	0	0	0	0	0	0	4.29e-06	0	0	0	0	0	0	0	0	0	1.24e-06	2.61e-06	0	0	0	0	0	0	0	0	0	0	0	0	0	0	0	0	0	0	0	0	0	0
PWY-7560: methylerythritol phosphate pathway II	0.000232025	0.000142314	0.000236018	0.00012511	0.000297071	0.000154521	0.000365796	0.000206685	0.000209529	0.000375943	0.000352918	0.000282652	0.000204508	0.000248516	0.000327876	0.000291759	0.000237045	0.000235392	0.000254933	0.000256405	0.000336727	0.000343568	0.000186304	0.000186858	0.00018141	0.000334268	0.000300293	0.000361132	0.000224092	0.00024319	0.000406233	0.0002721	0.00026851	0.000272907	0.000310365	0.000107402	0.000383544	0.000139919	0.000251256	0.000205022	0.00040371	0.000340053	0.000182817	0.000177598	0.000341978	0.000216341	0.000349194	0.000228615	0.000212108
PWY-7616: methanol oxidation to carbon dioxide	0	0	8.95e-06	0	0	0	3e-07	0	1.24e-06	2.29e-06	2.48e-06	0	0	2.27e-06	4.95e-07	8.14e-06	6.57e-07	1.88e-05	0	5.76e-06	1.15e-06	3.94e-07	0	1.27e-06	2.05e-07	5.68e-07	1.06e-05	0	1.96e-06	0	7.24e-07	0	5.69e-06	1.57e-07	4.87e-06	0	0	5.51e-07	2.75e-07	0	5.92e-08	3.34e-06	0	8.08e-07	3.91e-06	1.8e-06	5.92e-07	6.56e-07	0
PWY-7663: gondoate biosynthesis (anaerobic)	0.000323158	0.000462643	0.000297097	0.000398138	0.000357894	0.000248039	0.00031436	0.000433049	0.000396651	0.000200189	0.000212517	0.000322646	0.000284159	0.000311653	0.000325584	0.000221507	0.000432356	0.000389109	0.000259849	0.000305389	0.000354909	0.000380058	0.000285958	0.000272935	0.000357744	0.000343558	0.00030744	0.000182779	0.000248923	0.00025448	0.000223912	0.000400149	0.000357988	0.000276364	0.000367176	0.000305845	0.000137475	0.00027079	0.000261763	0.000331954	0.000200956	0.000239685	0.000361311	0.000311729	0.000429366	0.00030061	0.000408358	0.000327116	0.000413323
PWY-7664: oleate biosynthesis IV (anaerobic)	7.94e-05	3.64e-05	0.000277686	9.11e-05	9.82e-05	4.65e-05	8.73e-05	9.24e-05	0.000170026	6.65e-05	0.000203585	7.72e-05	0.000126854	0.000107761	0.000128782	0.000211473	0.000148731	0.000321356	9.16e-05	0.000272583	0.000103979	0.000131416	9.88e-05	0.000109123	2.34e-05	0.00026458	0.000299077	0.000177531	0.000107345	0.000216895	6.51e-05	5.45e-05	0.000261145	4.14e-05	0.000314622	6.41e-05	8.17e-06	8.65e-05	0.000199324	6.43e-05	7.84e-05	0.000129202	0.000130104	9.35e-05	0.000327781	8.82e-05	0.000127298	0.000165697	0.000239236
PWY-7688: dTDP-&alpha;-D-ravidosamine and dTDP-4-acetyl-&alpha;-D-ravidosamine biosynthesis	0	0	1.76e-06	1.31e-06	0	0	3.69e-06	0	0	0	0	1.88e-06	0	0	0	0	3.31e-07	0	1.47e-06	3.54e-06	0	1.51e-06	1.71e-05	0	0	2.42e-07	0	0	6.35e-07	1.67e-05	0	0	2.28e-06	0	0	4.43e-06	0	0	4.18e-06	3.58e-05	0	0	0	5.15e-06	0	0	5.08e-07	0	4.61e-07
PWY-7723: bacterial bioluminescence	0	0	3.78e-06	0	0	0	0	0	0	2e-06	0	0	9.09e-07	0	6.4e-07	9.76e-06	1.95e-06	3.56e-05	0	2.2e-06	0	0	0	1.85e-06	0	1.17e-05	9.94e-06	0	1.46e-06	0	2.18e-06	0	0	0	0	0	0	1.26e-06	0	0	0	8.26e-06	0	0	5.93e-07	0	0	3.28e-06	0
PWY-7731: superpathway of photosynthetic hydrogen production	0	0	0	0	0	0	0	0	0	0	0	0	0	0	0	0	0	2.71e-07	0	0	0	0	0	0	0	0	0	0	0	0	0	0	0	0	0	0	0	0	0	0	0	0	0	0	0	0	0	0	0
PWY-7754: bile acid 7&alpha;-dehydroxylation	0	0	0	0	0	0	0	0	0	0	0	0	0	0	0	0	3.57e-07	0	0	0	4.95e-07	0	0	0	0	0	0	0	0	0	0	0	0	0	0	0	0	0	0	0	0	0	0	0	0	0	0	0	0
PWY-7761: NAD salvage pathway II (PNC IV cycle)	2.62e-05	2.04e-05	0.000147691	6.71e-05	9.56e-05	8.55e-05	0.000145365	4.12e-05	3.88e-05	0.000104709	9.69e-05	0.000115121	8.29e-05	0.000188276	1.89e-05	9.2e-05	3.1e-05	0.000117538	1.81e-05	0.000115538	0.000110444	0.000119215	0.000115483	8.38e-05	0.00011529	0.000213314	8.96e-05	8e-05	0.000155853	0.000102118	6.06e-05	1.63e-05	0.00017456	0.000165485	0.000209797	0.000105064	6.97e-05	9.34e-05	6.23e-05	4.06e-05	9.11e-05	0.00012747	9.63e-06	9.85e-05	0.000193414	9.41e-05	3.36e-05	0.000108376	9.14e-05
PWY-7783: plasmalogen degradation	0	0	0	0	0	0	0	0	0	7.98e-07	1.01e-06	0	0	3.89e-07	0	0	0	3.5e-07	0	1.28e-06	0	0	0	0	3.04e-07	2.45e-06	2.79e-07	2.7e-06	0	5.54e-06	0	0	0	0	0	0	0	6.15e-07	2.95e-06	0	3.46e-07	0	0	7.35e-07	0	2.42e-07	0	0	0
PWY-7790: UMP biosynthesis II	0.000586401	0.000687292	0.000416421	0.000612962	0.00062592	0.000668045	0.000526288	0.000532053	0.000481732	0.00046133	0.000360428	0.000567878	0.000755247	0.000662512	0.00061601	0.000461476	0.000574521	0.000248235	0.000607904	0.000361545	0.000498492	0.000535041	0.000606644	0.000533105	0.000776405	0.00046111	0.000455482	0.000556408	0.000561111	0.000450995	0.000597899	0.000564421	0.000314442	0.000513775	0.00038496	0.000586677	0.000430718	0.000537229	0.000395351	0.00061145	0.000561374	0.000443343	0.000665573	0.000551195	0.000318465	0.000488414	0.000505974	0.000592371	0.000625838
PWY-7791: UMP biosynthesis III	0.000586401	0.000687292	0.000416421	0.000612962	0.00062592	0.000668045	0.000526288	0.000532053	0.000481732	0.00046133	0.000360428	0.000567878	0.000755247	0.000662512	0.00061601	0.000461476	0.000574521	0.000248235	0.000607904	0.000361545	0.000498492	0.000535041	0.000606644	0.000533105	0.000776405	0.00046111	0.000455482	0.000556408	0.000561111	0.000450995	0.000597899	0.000564421	0.000314442	0.000513775	0.00038496	0.000586677	0.000430718	0.000537229	0.000395351	0.00061145	0.000561374	0.000443343	0.000665573	0.000551195	0.000318465	0.000488414	0.000505974	0.000592371	0.000625838
PWY-7805: (aminomethyl)phosphonate degradation	0	0	9.67e-06	0	0	0	0	0	3.44e-07	5.39e-07	1.57e-05	0	0	7.68e-07	2.07e-06	5.15e-06	7.42e-07	1.72e-05	0	7.42e-06	0	0	0	1.92e-06	0	8.67e-07	2.67e-06	0	2.1e-06	1.83e-06	0	0	9.01e-07	2.83e-07	5.68e-06	0	0	3.59e-07	0	0	0	1.59e-06	0	0	1.14e-05	1.5e-06	6.66e-07	8.11e-07	0
PWY-7807: glyphosate degradation III	0	0	9.22e-06	0	0	0	1.5e-07	0	3.13e-07	4.89e-07	1.54e-05	0	0	7.04e-07	2.16e-06	5.32e-06	8.86e-07	1.7e-05	0	7.06e-06	0	0	0	1.85e-06	0	8.77e-07	3.02e-06	0	2.13e-06	1.97e-06	0	0	7.96e-07	2.82e-07	5.03e-06	0	0	5.52e-07	0	0	1.68e-07	1.44e-06	0	0	1.03e-05	1.61e-06	1.82e-06	9.65e-07	0
PWY-7820: teichuronic acid biosynthesis (B. subtilis 168)	0	0	0	0	0	0	0	0	0	1.28e-06	0	0	0	0	5e-06	0	0	0	0	0	0	0	0	0	0	0	0	0	0	0	0	0	0	0	0	0	0	0	5.51e-06	0	0	3.76e-07	0	3.15e-07	0	0	6.87e-07	0	0
PWY-7851: coenzyme A biosynthesis II (eukaryotic)	0.000483777	0.000599577	0.000333919	0.000484837	0.000496516	0.000523048	0.000392262	0.000456307	0.000426007	0.000210865	0.000152677	0.000436444	0.00058602	0.000482397	0.000467685	0.000304992	0.000486887	0.000165348	0.000489169	0.000299665	0.000359717	0.000480619	0.000485385	0.00043322	0.000618037	0.000359596	0.000366504	0.000419177	0.000361224	0.000307679	0.000352673	0.000479383	0.000245763	0.000315957	0.000315742	0.000462949	0.000231653	0.000410483	0.000345528	0.000442783	0.000318921	0.00037153	0.000566582	0.000433926	0.000286522	0.000359088	0.000418298	0.000473263	0.000506134
PWY-7858: (5Z)-dodecenoate biosynthesis II	1.47e-06	2.44e-06	7.78e-05	5.67e-06	0	0	1.57e-06	0	1.08e-05	1.23e-05	5.18e-05	8.42e-07	2.03e-06	1.65e-05	8.19e-06	8.82e-05	7.78e-06	0.000215748	0	0.00011172	7.29e-06	1.07e-05	2.48e-06	9.84e-06	7.5e-07	0.000160102	9.48e-05	4.66e-05	1.67e-05	9.44e-05	9.22e-06	0	0.000117979	2.7e-06	0.000117513	4.11e-06	0	7.75e-06	1.66e-05	9e-07	4.93e-07	2.1e-05	5.21e-06	9.22e-06	0.000139494	4.7e-05	3.2e-06	3.67e-05	1.29e-06
PWY-7873: D-erythronate degradation II	0	0	7.24e-06	0	0	0	0	0	9.23e-07	1.07e-06	0	0	0	1.03e-06	9.11e-07	4.87e-07	0	1.04e-05	0	5.14e-06	1.01e-06	1.05e-06	2.32e-07	3.82e-07	0	7.13e-07	7.09e-07	1.47e-06	1.11e-06	0	0	2.21e-07	1.07e-05	0	1.8e-05	0	0	0	2.27e-06	0	1.92e-07	1.32e-06	0	0	2.24e-05	6.15e-07	4.36e-07	5.39e-07	0
PWY-7874: L-threonate degradation	0	0	1.14e-05	0	0	0	0	0	2.14e-06	1.46e-06	0	0	0	1.98e-06	9.11e-07	4.87e-07	0	1.33e-05	0	6.45e-06	1.01e-06	1.21e-06	2.32e-07	7.18e-07	0	8.2e-07	1.47e-06	9.48e-06	2.2e-06	2.79e-07	0	2.21e-07	2.65e-05	0	3.02e-05	0	0	0	2.27e-06	0	1.92e-07	2.26e-06	0	0	3.14e-05	1.01e-06	5.22e-07	5.39e-07	0
PWY-7883: anhydromuropeptides recycling II	2.41e-05	2.05e-05	2.38e-05	2.03e-05	1.68e-06	7.57e-06	1.29e-05	0	3.34e-06	5.58e-06	2.85e-05	1.09e-05	2e-05	1.23e-05	2.87e-05	6.08e-05	1.08e-05	0.000118233	2.93e-06	6.39e-05	8.19e-07	1.55e-06	6.9e-06	2.29e-06	7.21e-06	0.000132302	6.82e-05	5.31e-05	2.39e-05	1.91e-05	8.86e-06	1.82e-05	1.78e-05	5.46e-06	1.82e-05	1.01e-05	4.01e-06	2.36e-05	5.15e-06	1.21e-05	9.1e-06	8.41e-06	5.78e-06	1.83e-05	4.15e-05	5.26e-06	2.05e-06	3.67e-05	1.2e-05
PWY-7942: 5-oxo-L-proline metabolism	2.21e-06	0	5.62e-05	3.47e-06	0	5.81e-06	4.32e-06	0	8.39e-06	6.38e-06	1.55e-05	7.84e-07	3.91e-07	2.17e-05	6.47e-06	6.99e-05	8.39e-06	0.00015382	0	5.35e-05	2.82e-06	8.35e-06	2.02e-06	1.52e-05	2.48e-06	0.000114354	5.8e-05	4.93e-05	2.34e-05	4.68e-05	8.38e-06	3.65e-06	9.88e-05	2.31e-06	3.74e-05	0	0	4.72e-06	1.04e-05	0	7.53e-07	3.88e-05	0	1.7e-05	7.56e-05	1.36e-05	2.69e-06	2.66e-05	0
PWY-7953: UDP-N-acetylmuramoyl-pentapeptide biosynthesis III (meso-diaminopimelate containing)	0.000483338	0.000635482	0.000422496	0.000574923	0.000560219	0.000633316	0.000434633	0.000494771	0.000445796	0.000382495	0.000362678	0.000542904	0.000644013	0.000594457	0.000534509	0.000388171	0.000522379	0.000292077	0.0005323	0.000357433	0.000437189	0.000494075	0.000567238	0.000557041	0.000692927	0.000405433	0.000406772	0.000511571	0.000535531	0.000518486	0.000487705	0.000517513	0.000421272	0.000485605	0.000438448	0.000588108	0.000395625	0.000654225	0.000371885	0.00055367	0.000485696	0.000431609	0.000562268	0.000507526	0.000398997	0.000443974	0.000445207	0.000511841	0.000575796
PWY-7977: L-methionine biosynthesis IV	0.000407281	0.000536985	0.000386487	0.000489206	0.000442048	0.000500077	0.000393119	0.000465193	0.000465364	0.000455044	0.000338707	0.000418552	0.000410368	0.000461014	0.000426384	0.00032522	0.000510472	0.0004522	0.000326063	0.000352769	0.000432185	0.000467032	0.000386729	0.000344158	0.000535345	0.000386117	0.000426717	0.000369563	0.000317394	0.000311846	0.000398113	0.000491489	0.000379181	0.000329881	0.000431807	0.000413542	0.00034419	0.000257379	0.000344834	0.000372565	0.000357945	0.000387097	0.000494677	0.000390141	0.000441303	0.000351162	0.000447526	0.000423267	0.000529025
PWY-7992: superpathway of menaquinol-8 biosynthesis III	0	0	1.75e-05	5.61e-05	0	0.000164533	3.17e-06	0	0	0	3.4e-05	3.95e-06	0	1.84e-06	0	0	6.95e-06	0	9.22e-07	1.8e-06	2.57e-05	0	0	0	2.31e-05	0	7.69e-05	0	7.2e-06	2.44e-05	7.07e-05	0	0	0	0.000110504	7.89e-05	0	0	2.7e-05	2.74e-05	0.000100212	0	6.29e-05	5.7e-06	1.11e-05	7.33e-05	0	1.77e-06	2.48e-05
PWY-8004: Entner-Doudoroff pathway I	3.21e-05	5.93e-05	0.000142088	4.66e-05	7.92e-05	7.45e-05	5.02e-05	4.29e-05	7.57e-05	5.09e-05	8.36e-05	0.000106828	6.54e-05	8.98e-05	7.82e-05	0.000159916	4.94e-05	0.000177861	2.33e-05	0.000127775	0.000139406	0.00019422	9.84e-05	6.26e-05	5.84e-05	0.000179881	0.000112944	0.000120739	8.83e-05	8.24e-05	4.95e-05	8.58e-05	0.000212878	5.47e-05	0.000212609	7.7e-05	4.79e-06	7.87e-05	0.000123161	8.9e-05	6.38e-05	9.42e-05	0.000104448	8.56e-05	0.000266427	8.08e-05	4.33e-05	9.76e-05	4.48e-05
PWY-8011: L-serine biosynthesis II	0	0	0	0	0	0	0	0	0	0	0	0	0	0	0	0	0	0	0	0	0	0	0	0	0	0	0	0	0	0	0	0	0	0	0	0	0	0	0	0	0	3.04e-07	0	0	0	0	0	0	0
PWY-801: homocysteine and cysteine interconversion	2.45e-07	1.2e-06	2.98e-05	1.85e-06	0	0	8.07e-07	0	7.2e-06	3.42e-06	1.04e-05	4.72e-07	3.94e-07	7.63e-06	2.85e-06	4.7e-05	1.64e-06	8.11e-05	1.11e-07	2.11e-05	3.44e-06	5.77e-06	1.79e-06	2.63e-06	7.24e-07	3.34e-06	2.34e-05	2.4e-05	6.17e-06	2.17e-05	1.35e-06	0	2.8e-05	0	4.53e-06	0	0	2.41e-06	7.38e-06	0	6.16e-07	8.86e-06	0	6.91e-06	2.8e-05	3.97e-06	2.05e-06	3.38e-06	7.37e-07
PWY-8073: lipid IVA biosynthesis (P. putida)	0.000158542	0.000218634	0.000174963	0.000209377	2.16e-05	3.63e-05	9.09e-05	0.000117352	0.000192332	2.68e-05	0.000136933	0.000107167	6.9e-05	6.67e-05	0.000121269	0.000110176	0.00021804	0.000197297	3.7e-05	0.000157508	3.15e-05	0.000146226	0.000100357	6.98e-05	4.12e-05	0.000116705	0.000158424	8.76e-05	6.58e-05	6.86e-05	4.49e-05	0.000213002	0.000212996	0.000117134	0.000257027	5.99e-05	4.82e-06	5.93e-05	0.000149129	0.000187136	4.3e-05	7.48e-05	8.82e-05	0.000152422	0.000239631	6.17e-05	7.79e-05	9.42e-05	0.000160989
PWY-8086: (S)-lactate fermentation to propanoate, acetate and hydrogen	4.09e-07	0	2.08e-05	0	0	2.72e-07	1.98e-07	0	2.98e-06	0	3.35e-06	0	0	3.71e-06	1.83e-06	3.43e-06	2.21e-06	0	0	1.19e-05	4.35e-06	3.76e-07	3.38e-07	2.07e-06	0	1.31e-06	1.86e-06	2.14e-06	3.72e-06	0	0	2.37e-07	2.37e-05	5.28e-07	3.48e-05	0	0	0	2.23e-06	0	2.22e-07	4.33e-06	0	0	3.68e-05	2.32e-06	0	3.96e-07	0
PWY-8112: factor 420 biosynthesis I (archaea)	0	0	0	0	0	4.42e-06	0	0	0	0	0	0	0	1.78e-06	0	0	0	0	0	0	0	0	5.09e-06	0	0	0	0	0	0	0	0	0	5.65e-06	0	0	2.15e-06	0	0	0	0	0	0	0	0	9.78e-07	0	0	0	0
PWY-8113: 3PG-factor 420 biosynthesis	0	0	0	0	0	4.03e-06	0	0	0	0	0	0	0	1.44e-06	0	0	0	0	0	0	0	0	3.92e-06	0	0	0	0	0	0	0	0	0	5.12e-06	0	0	2.05e-06	0	0	0	0	0	0	0	0	8.66e-07	0	0	0	0
PWY-8125: mevalonate pathway IV (archaea)	0	0	0	0	0	0	0	0	0	0	0	0	0	0	0	0	0	0	0	0	0	0	0	0	0	0	0	0	0	0	0	0	8.54e-06	0	0	0	0	0	0	0	0	0	0	0	7.65e-07	0	0	0	0
PWY-8131: 5'-deoxyadenosine degradation II	2.25e-05	1.54e-05	5.32e-05	1.11e-05	2.15e-05	3.01e-05	3.55e-06	1.55e-05	3.09e-05	6.54e-06	3.61e-05	9.59e-06	1.27e-05	8.07e-06	1.26e-05	7.22e-05	1.98e-05	0.000103342	1.07e-05	5.03e-05	2.42e-05	1.54e-05	1.4e-05	1.71e-05	1.08e-05	0.000113625	7.48e-05	5.22e-06	1.43e-05	4.58e-05	2e-05	9.97e-06	5.14e-06	3.91e-06	8.55e-06	3.21e-05	8.05e-06	1.22e-05	4.54e-05	8.27e-06	6.85e-06	7.09e-05	1.48e-05	2.15e-05	6.2e-06	3.06e-05	2.73e-05	1.97e-05	2.58e-05
PWY-8134: bile acid 7&beta;-dehydroxylation	0	0	0	0	0	0	0	0	0	0	0	0	0	0	0	0	3.79e-07	0	0	0	4.2e-07	0	0	0	0	0	0	0	0	0	0	0	0	0	0	0	0	0	0	0	0	0	0	0	0	0	0	0	0
PWY-8173: anteiso-branched-chain fatty acid biosynthesis	0	0	0	0	0	0	0	0	0	0	0	0	0	0	0	0	0	0	0	0	0	0	0	0	0	0	0	0	0	0	0	0	0	0	0	0	0	0	1.36e-06	0	0	0	0	0	0	0	0	0	0
PWY-8174: odd iso-branched-chain fatty acid biosynthesis	0	0	0	0	0	0	0	0	0	0	0	0	0	0	0	0	0	0	0	0	0	0	0	0	0	0	0	0	0	0	0	0	0	0	0	0	0	0	1.36e-06	0	0	0	0	0	0	0	0	0	0
PWY-8175: even iso-branched-chain fatty acid biosynthesis	0	0	0	0	0	0	0	0	0	0	0	0	0	0	0	0	0	0	0	0	0	0	0	0	0	0	0	0	0	0	0	0	0	0	0	0	0	0	1.36e-06	0	0	0	0	0	0	0	0	0	0
PWY-8178: pentose phosphate pathway (non-oxidative branch) II	0.000298803	0.000324185	0.000322332	0.000357732	0.000321392	0.000423355	0.000283224	0.000224501	0.000197997	0.000274783	0.000366704	0.000247425	0.000442623	0.000289064	0.000344302	0.000434871	0.000259586	0.000583862	0.000540857	0.000344308	0.00028417	0.000199708	0.000293947	0.000227097	0.000332129	0.000651405	0.000365411	0.000545954	0.000269832	0.000305266	0.00035477	0.000212842	0.00042869	0.000299446	0.000453531	0.000289081	0.000261273	0.00023043	0.000284062	0.000284707	0.000396336	0.000410098	0.0003313	0.000287318	0.000486469	0.000345822	0.000228415	0.000326927	0.000207604
PWY-8187: L-arginine degradation XIII (reductive Stickland reaction)	0.000139658	5.38e-05	0.000146007	0.000155372	0.000168843	8.54e-05	9.18e-05	0.00015326	0.000179301	4.31e-05	6.6e-05	9.25e-05	0.000116876	7.65e-05	0.000153113	5.75e-05	0.000232571	0.000105824	0.000179527	0.000154851	6.82e-05	7.19e-05	0.000110392	9.55e-05	5.17e-05	3.17e-05	0.0001575	8.44e-05	0.000103343	0.000305506	5e-05	8.84e-05	0.000166253	4.64e-05	0.000199546	0.000125907	1.69e-05	0.000162767	2.92e-05	4e-05	3.88e-05	0.00015082	0.000240468	0.000122323	0.000209822	4.07e-05	0.00017568	0.000120979	8.91e-05
PWY-8188: L-alanine degradation VI (reductive Stickland reaction)	0	1.55e-06	2.62e-06	3.47e-06	0	3.17e-06	0	2.21e-06	1.24e-06	0	0	0	7.76e-06	0	4.8e-06	0	0	0	0	1.74e-06	1.66e-06	0	2.64e-06	0	0	0	1.09e-06	0	2.92e-06	5.85e-06	2.88e-06	0	0	0	2.7e-06	1.16e-06	0	0	6.14e-06	5.2e-06	1.42e-06	2.44e-06	0	0	0	1.32e-06	4.72e-06	6.93e-06	4.1e-06
PWY-8189: L-alanine degradation V (oxidative Stickland reaction)	0	1.55e-06	2.62e-06	3.47e-06	0	3.17e-06	0	2.21e-06	1.24e-06	0	0	0	7.76e-06	0	4.8e-06	0	0	0	0	1.74e-06	1.66e-06	0	2.64e-06	0	0	0	1.09e-06	0	2.92e-06	5.85e-06	2.88e-06	0	0	0	2.7e-06	1.16e-06	0	0	6.14e-06	5.2e-06	1.42e-06	2.44e-06	0	0	0	1.32e-06	4.72e-06	6.93e-06	4.1e-06
[truncated: 74 more rows]
[truncated: 8 more columns]

## Sheet: Table S3
Table S3. Relative abundance of fungal species in gut microbiota
Species	Taxonomy	HC	HC	HC	HC	HC	HC	HC	HC	HC	HC	HC	HC	HC	HC	HC	HC	HC	HC	HC	HC	HC	HC	HC	HC	HC	HC	HC	HC	HC	PSCI	PSCI	PSCI	PSCI	PSCI	PSCI	PSCI	PSCI	PSCI	PSCI	PSCI	PSCI	PSCI	PSCI	PSCI	PSCI	PSCI	PSCI	PSCI
[truncated: 117 more rows]
[truncated: 9 more columns]

## Sheet: Table S4
Table S4. Correlation P-values between different species and metabolites
[truncated: 56 more rows]
[truncated: 6 more columns]

[truncated: 1 more sheets: Table S5]
